# Supplementary material for: Learning analytics for smart campus: Data on academic performances of engineering undergraduates in Nigerian private university
Source: Data Brief. 2018 Jan 3;17:76–94. doi: 10.1016/j.dib.2017.12.059 (PMC5988220; doi:10.1016/j.dib.2017.12.059)
Supplement: Supplementary file 2 — Supplementary material [file mmc2.xlsx]

## Sheet: Chemical Engineering
Sample	Year of Entry	First Year GPA	Second Year GPA	Third Year GPA	Fourth Year GPA	Fifth Year GPA	Final CGPA	Class of Degree
1	2007\2008	3.76596	3.66667	3.51064	4.6875	3.925	3.85253	2|1
2	2007\2008	4.46809	4.29412	4.12766	4.84375	4.325	4.38249	2|1
3	2007\2008	4.29787	4.05882	4.12766	4.71875	4.275	4.26267	2|1
4	2007\2008	3.78723	3.18182	3.7234	4.5625	3.5	3.68326	2|1
5	2007\2008	4.19149	4.20755	4.14894	4.78125	4.425	4.31507	2|1
6	2007\2008	4.19149	3.52941	4.19149	4.40625	3.9	4.01382	2|1
7	2007\2008	3.87234	2.25862	2.63265	4.28125	2.953	3.07	2|2
8	2007\2008	3.89362	2.45	2.74138	2.46875	3.313	2.96735	2|2
9	2007\2008	4.12766	3.56863	3.87755	4.4375	4.225	4.00457	2|1
10	2007\2008	4.61702	4.35294	4.57447	4.78125	4.225	4.4977	1st
11	2007\2008	3.87234	3.33333	3.76596	4.46875	4.024	3.84018	2|1
12	2007\2008	4.59574	4.09804	4.48936	4.8125	4.35	4.4424	2|1
13	2007\2008	3.55319	2.51471	2.15789	3	2.968	2.78652	2|2
14	2007\2008	4.12766	3.5283	3.10638	3.875	3.512	3.61261	2|1
15	2007\2008	3.80851	2.69355	2.51724	3.40625	3.556	3.11885	2|2
16	2007\2008	4.6383	3.78182	4.2766	4.28125	4.425	4.25792	2|1
17	2007\2008	4.14894	3.76471	3.46	4.09375	4.2	3.90455	2|1
18	2007\2008	4.3617	4.62745	3.78723	4.375	3.7	4.17972	2|1
19	2007\2008	4.12766	3.77358	4.04255	4.71875	4.375	4.15525	2|1
20	2007\2008	4.3617	3.96226	4.04255	4.53125	3.977	4.20548	2|1
21	2007\2008	4.31915	3.90196	3.53191	3.96875	4.395	4.01818	2|1
22	2007\2008	4.17021	3.5098	4	4.5	4.2	4.03226	2|1
23	2007\2008	3.78723	3.41176	3.59574	4.34375	4.233	3.82727	2|1
24	2007\2008	4.46809	2.875	3.07143	3.75	3.115	3.39506	2|2
25	2007\2008	4.2766	3.30357	3.17021	4.1875	3.585	3.65919	2|1
26	2007\2008	4.74468	4.41176	4.65957	4.84375	4.634	4.6422	1st
27	2007\2008	4.19149	3.55556	3.68	4.75	4.15	3.99552	2|1
28	2007\2008	3.78723	3.36364	2.98113	4	3.55	3.48458	2|2
29	2007\2008	3.93617	2.91379	2.87931	4.0625	3.304	3.33195	2|2
30	2007\2008	3.44681	3.22222	2.57143	3.78125	3.738	3.28139	2|2
31	2007\2008	4.74468	4.70588	4.74468	4.90625	4.575	4.72811	1st
32	2007\2008	4.10638	3.36842	3.59574	3.3125	2.545	3.36134	2|2
33	2007\2008	4.78723	4.62745	4.53191	4.59375	4.125	4.54378	1st
34	2007\2008	2.95745	1.87273	2.40678	3.15625	3	2.64528	2|2
35	2007\2008	2.76596	1.88462	2.55385	1.54545	2.342	2.35769	3rd
36	2007\2008	4.04255	3.23636	3.12963	4.46875	4.098	3.70306	2|1
37	2007\2008	4.29787	3.62264	4.21277	4.625	4.425	4.18721	2|1
38	2007\2008	4.85106	4.68627	4.53191	4.53125	4.325	4.59908	1st
39	2007\2008	4.14894	3.2549	3.68085	4.59375	3.925	3.86175	2|1
40	2007\2008	4	2.92188	3.10638	3.6875	3.727	3.43162	2|2
41	2007\2008	4.14894	3.2069	3.22	4.25	3.75	3.64758	2|1
42	2007\2008	2.95745	2.23188	2.55357	3.53125	4.261	2.98	2|2
43	2007\2008	4	3.06897	2.23404	3.15625	2.944	3.07143	2|2
44	2007\2008	4.42553	3.86275	3.24	3.84375	3.63	3.79204	2|1
45	2007\2008	4.06383	3.92453	4.44681	4.875	4.625	4.33333	2|1
46	2007\2008	4.42553	3.03279	3.52083	2.48276	3.111	3.33852	2|2
47	2007\2008	4.40426	3.20312	2.90385	4.0625	3.475	3.54043	2|1
48	2008\2009	4.42553	3.59259	3.95745	4.53125	3.675	4	2|1
49	2008\2009	4.12766	3.36842	3.125	2.8	3.489	3.41026	2|2
50	2008\2009	4.23404	2.7963	2.43284	1.62069	2.378	2.75	2|2
51	2008\2009	4.6383	4.53846	4.70213	4.5625	4.475	4.58716	1st
52	2008\2009	3.46809	2.08621	2.75862	2.38889	2.857	2.70161	2|2
53	2008\2009	4.02128	3.5	1.72464	2.57143	1.587	2.5256	2|2
54	2008\2009	4.40426	3.85185	4.29787	4.03125	4.5	4.20909	2|1
55	2008\2009	4.70213	3.71154	4.48936	4.5625	4.525	4.36697	2|1
56	2008\2009	4.06383	3.58	4.21154	4.23077	4.2	4.0393	2|1
57	2008\2009	3.91489	3.44231	3.87234	4	4.125	3.84404	2|1
58	2008\2009	4.91489	4.69231	4.93617	4.78125	4.825	4.83028	1st
59	2008\2009	4.55319	4.03846	4.04255	4.03125	4.325	4.20183	2|1
60	2008\2009	3.7234	3.71429	3.3125	3.53125	3.75	3.60987	2|1
61	2008\2009	4.48936	3.88462	4.38298	3.875	4.075	4.15596	2|1
62	2008\2009	4.2766	3.12903	2.27273	3.08108	3.098	3.14286	2|2
63	2008\2009	3.93617	3.44643	3.7234	3.78125	3.6	3.68468	2|1
64	2008\2009	3.95745	3	2.59649	2.62069	2.298	2.88	2|2
65	2008\2009	3.80851	2.38983	2	2	2.28	2.45263	2|2
66	2008\2009	4.14894	2.74074	2.67188	2.46875	2.254	2.83594	2|2
67	2008\2009	4.29787	3.01786	2.78846	4.02857	3.844	3.53191	2|1
68	2008\2009	3.80851	3.16981	2.61017	1.75	1.768	2.62921	2|2
69	2008\2009	4.80851	4.03846	4.3617	4.0625	3.8	4.23394	2|1
70	2008\2009	3.46809	2.94828	2.88462	2.77419	3.04	3.03361	2|2
71	2008\2009	4.14894	3.7037	3.93878	4.21875	4	3.97778	2|1
72	2008\2009	4.6383	4.15385	3.85106	3.71875	3.5	3.99554	2|1
73	2008\2009	4.2766	4	4.44681	4.9375	4.953	4.47511	2|1
74	2008\2009	4.06383	2.91667	3.65957	3.125	3.286	3.40351	2|2
75	2008\2009	4.55319	4.01852	4.34043	4.5625	4.45	4.35909	2|1
76	2008\2009	3.61702	3.05357	2.74468	2.71429	3.167	3.07725	2|2
77	2008\2009	4	3.41071	3.91489	3.82353	3.548	3.72566	2|1
78	2008\2009	3.40426	2.39062	2.20588	2.4	2.589	2.56446	2|2
79	2008\2009	4.21277	3.76786	4.3617	4.625	4.225	4.19369	2|1
80	2008\2009	4.17021	3.24074	3.52941	3.65625	3.865	3.66968	2|1
81	2008\2009	4.04255	2.65517	2.33333	2.52381	2.194	2.70238	2|2
82	2008\2009	4.29787	3.12069	3.21277	3.48571	3.75	3.55066	2|1
83	2008\2009	4.65957	3.88462	4.12	4.06061	4.405	4.22321	2|1
84	2008\2009	4.06383	3.35714	3.11111	3.82759	3.372	3.50655	2|1
85	2008\2009	4.17021	3.44231	3.85714	3.47059	3.775	3.75225	2|1
86	2008\2009	4.78723	4.32692	4.61702	4.21875	3.675	4.35321	2|1
87	2008\2009	4.23404	2.7377	2.64815	2.5	2.407	2.88933	2|2
88	2008\2009	4.74468	4.09615	4.6383	4.28125	3.05	4.18807	2|1
89	2008\2009	4.3617	2.96552	4.10638	3.65625	4.119	3.80531	2|1
90	2008\2009	4.14894	3.45283	3	2.84375	3.241	3.3691	2|2
91	2008\2009	4.29787	3.13793	3.38298	3.09375	3.178	3.42795	2|2
92	2008\2009	3.55319	2.46667	2.67347	3.27778	3.636	3.0678	2|2
93	2008\2009	4.2766	4.05769	3.51064	3.59375	3.977	3.90498	2|1
94	2006\2007	3.61224	3.54902	1.85938	2.5625	2.179	2.66058	2|2
95	2006\2007	3.70213	3.07937	3.91111	4.6875	4.175	3.80973	2|1
96	2006\2007	4.10638	3.76923	4.42222	4.5	4.4	4.22326	2|1
97	2006\2007	4.21277	4.09615	4.44444	4.78125	4.625	4.41395	2|1
98	2006\2007	4.06383	2.75	2.67308	3.625	3.659	3.3087	2|2
99	2006\2007	3.76596	2.94231	2.63636	3.6875	3.651	3.28947	2|2
100	2006\2007	4.70213	3.96154	4.26667	4.75	4.425	4.4093	2|1
101	2006\2007	3.14894	2.23881	2.17647	2.46875	1.924	2.33762	3rd
102	2006\2007	4.78723	4.36538	4.6	4.78125	4.075	4.53488	1st
103	2006\2007	4.23404	3.59259	3.86667	4.3125	4.45	4.06912	2|1
104	2006\2007	4.14894	3.36538	3.44444	3.90625	3.725	3.71628	2|1
105	2006\2007	3.78723	3.37037	2.89362	3.1875	2.246	3.03673	2|2
106	2006\2007	4.06383	3.42593	3.68889	4.09375	4.05	3.84793	2|1
107	2006\2007	3.93617	3.55769	3.46667	4.21875	3.925	3.80465	2|1
108	2006\2007	4.06383	3.82692	3.88889	4.46875	4.225	4.07907	2|1
109	2006\2007	4.59574	4.61538	4.55556	4.90625	4.6	4.66047	1st
110	2006\2007	3.10638	1.88889	1.98246	2.27273	2.944	2.46212	3rd
111	2006\2007	4.17021	3.59615	4.4	4.46875	4.525	4.2093	2|1
112	2009\2010	3.7234	3.27119	3.17021	2.5	3.042	3.18884	2|2
113	2009\2010	4.57447	3.73077	3.93617	3.84375	3.925	4.00917	2|1
114	2009\2010	4	3.17857	2.93617	2.71875	3.143	3.22511	2|2
115	2009\2010	3.19149	2.60656	3.09804	3.625	4.317	3.27586	2|2
116	2009\2010	4.14894	3.12963	3.4898	4.3125	4.45	3.83333	2|1
117	2009\2010	3.17021	2.59649	3.04	3.90625	4.348	3.33621	2|2
118	2009\2010	4.85106	4.57692	4.48936	4.78125	4.7	4.66972	1st
119	2009\2010	4.40426	4	4.16667	4.375	4.341	4.24091	2|1
120	2009\2010	3.57447	2.83929	3.12766	4.0625	4	3.45133	2|2
121	2009\2010	4.6383	4.09091	4.34043	4.8125	4.6	4.45701	2|1
122	2009\2010	4.42553	4.17308	4.7234	4.78125	4.85	4.55963	1st
123	2009\2010	4.55319	4.11538	4.3617	4.96875	4.45	4.44954	2|1
124	2009\2010	3.02128	2.5	2.5625	3.28125	3.241	2.88066	2|2
125	2009\2010	4.80851	4.21818	4.55319	4.53125	4.475	4.50679	1st
126	2009\2010	3.78723	3.46296	3.21277	3.5	3.87	3.56637	2|1
127	2009\2010	4.70213	3.87273	3.85106	4.09375	4.025	4.10407	2|1
128	2009\2010	3.95745	3.38889	3.65957	3.5	3.875	3.67273	2|1
129	2009\2010	3.23404	2.32787	2.96	3.5	3.522	3.0339	2|2
130	2009\2010	4.80851	4.40385	4.53191	4.21875	4.475	4.50459	1st
131	2009\2010	3.29787	3.26923	3.58333	4	3.829	3.55455	2|1
132	2009\2010	4.12766	3.53704	3.87234	3.09375	3.837	3.72646	2|1
133	2009\2010	4.7234	4.30769	4.2766	4.5625	4.525	4.46789	2|1
134	2009\2010	4.78723	4.28846	4.82979	4.65625	4.725	4.64679	1st
135	2009\2010	4	3.10714	3.93617	3.78125	3.975	3.72523	2|1
136	2009\2010	3.89362	3.47273	3.29787	3.53125	3.8	3.59276	2|1
137	2009\2010	4.2766	4.05769	3.80851	4.15625	3.907	4.0362	2|1
138	2009\2010	4.34043	3.18182	3.36735	3.45455	3.766	3.61472	2|1
139	2009\2010	3.21277	2.87719	2.2766	2.375	2.692	2.71489	2|2
140	2009\2010	4.42553	4	4.375	4.6875	4.357	4.33632	2|1
141	2009\2010	3.51064	2.78846	3.34	3.15625	3.478	3.2511	2|2
142	2009\2010	3.97872	2.92982	3.41667	2.57576	3.511	3.3087	2|2
143	2009\2010	4.78723	4.42308	4.17021	3.9375	4.425	4.37615	2|1
144	2009\2010	4.21277	3.75	3.65957	3.71875	3.783	3.83036	2|1
145	2009\2010	3.87234	3.34545	3.48936	3.5625	3.571	3.56054	2|1
146	2009\2010	4.68085	4.13462	4.2766	4.25	4.55	4.37615	2|1
147	2009\2010	3.97872	2.34426	2.21154	3.28125	3.158	2.93173	2|2
148	2009\2010	4.21277	3.63158	3.70213	3.78125	4	3.85841	2|1
149	2009\2010	3.85106	2.77966	3.14583	2.78125	3.213	3.1588	2|2
150	2009\2010	3.34043	3.05263	3.19149	2.78125	3	3.0917	2|2
151	2009\2010	3.2766	2.16393	2.52	3.6129	3.385	2.90456	2|2
152	2009\2010	4.89362	4.71154	4.85106	4.90625	5	4.86239	1st
153	2009\2010	3.85106	3.65385	3.91489	3.9375	3.976	3.85388	2|1
154	2009\2010	4.78723	4.05769	3.61702	3.21875	4.14	4.01357	2|1
155	2009\2010	4.3617	3.6	3.3617	3.21875	3.575	3.65158	2|1
156	2009\2010	4.17021	2.90741	3.35417	3.03125	3.587	3.4185	2|2
157	2009\2010	3.82979	3.24561	3.89362	4.1875	4.095	3.79556	2|1
158	2004\2005	4.6	3.93617	2.95652	2.14545	3.175	3.62054	2|1
159	2004\2005	3.61364	3.07547	3.45455	3.82353	3.7	3.49767	2|1
160	2004\2005	3.11364	3.52	3.61364	3.26471	3.85	3.47642	2|2
161	2004\2005	2.84091	2.36667	3.41304	3.61765	3.95	3.14732	2|2
162	2004\2005	4	3.45833	4.32609	4.41176	4.675	4.14151	2|1
163	2004\2005	3.22727	2.73585	3.3913	3.38889	3.9	3.29224	2|2
164	2004\2005	4.34091	4.36957	4.72727	4.29412	4.125	4.37981	2|1
165	2004\2005	3.81818	3.4902	4.40909	3.73529	4.325	3.94366	2|1
166	2004\2005	2.65909	2.30508	2.61667	2.91176	3.2	2.72984	2|2
167	2004\2005	2.13636	2.92593	3.02	3.72973	3.625	3.04889	2|2
168	2004\2005	2.09091	2.09677	1.51064	1.6993	2.783	2.32982	3rd
169	2004\2005	2.29545	1.67692	2.10638	2.72222	2.736	2.28788	3rd
170	2004\2005	2.48889	1.53731	1.4661	1.96875	2.691	2.16225	3rd
171	2005\2006	3.06	3.43137	2.60714	2.8125	3.017	2.9919	2|2
172	2005\2006	4.24444	4.38	4.1875	4.625	4.25	4.32093	2|1
173	2005\2006	3.31915	3.92157	3.44898	4	4.1	3.73059	2|1
174	2005\2006	3.44681	2.86275	2.01562	2.46875	3.373	2.82609	2|2
175	2005\2006	3.88889	4.22	3.9375	4.0625	4.1	4.04186	2|1
176	2005\2006	3.57778	4.02	3.52083	3.78125	4.214	3.82028	2|1
177	2005\2006	3.75556	3.92	3.72917	3.8125	3.833	3.81106	2|1
178	2005\2006	4.75556	4.48	4.5	4.40625	4.375	4.51163	1st
179	2005\2006	3.93478	3.96	2.77083	2.71875	3.609	3.42667	2|2
180	2005\2006	3.66667	3.84	3.09804	3.375	4.023	3.6036	2|1
181	2005\2006	2.38	2.98039	2.85965	3.4	3.583	3.01277	2|2
182	2005\2006	4.11111	4.4	3.6875	3.6875	4.35	4.06512	2|1
183	2005\2006	4.8	4.52	3.6875	3.5625	3.875	4.13023	2|1
184	2005\2006	2.44231	2.74	2.59184	3.34375	3.373	2.896	2|2
185	2005\2006	4.44444	4.44	4.08333	4.53125	4.725	4.42791	2|1
186	2005\2006	3.47917	3.78	3.52083	4.0625	4.122	3.76256	2|1
187	2005\2006	3.03846	3.70588	2.78689	2.8125	3.52	3.18293	2|2
188	2005\2006	4.35556	4.14	3.25	4.21875	3.45	3.86977	2|1
189	2005\2006	4	4.32	4.3125	4.3125	4.525	4.28837	2|1
190	2005\2006	3.83673	4.3	3.56863	4.28125	4.4	4.04505	2|1
191	2005\2006	4.4	4.72	4.42857	4.5	4.675	4.55556	1st
192	2005\2006	4.06667	3.78	3.43137	3.75	4.05	3.80275	2|1
193	2005\2006	4.75556	4.78	4.6875	4.6875	4.375	4.66512	1st
194	2005\2006	4.22222	4.68	4.29167	4.25	4.619	4.42396	2|1
195	2005\2006	3.53333	3.70833	3.12281	3.25	3.745	3.48684	2|2
196	2005\2006	4.02222	3.18	3.13208	3.21875	4.116	3.52466	2|1
197	2005\2006	4.08889	3.92	3.15094	3.5625	4.356	3.80889	2|1
198	2005\2006	3.77778	3.57447	3.76	4.28125	4.229	3.9009	2|1

## Sheet: Civil Engineering
Sample	Year of Enry	First Year GPA	Second Year GPA	Third Year GPA	Fourth Year GPA	Fifth Year GPA	Final CGPA	Class of Degree
1	2007\2008	3.31373	2.43284	3.30357	3.80645	4.02	3.48333	2|2
2	2007\2008	4.10638	3.71154	4.51111	4.62069	4.652	4.27854	2|1
3	2007\2008	3.6383	2.85714	3.6087	3.86207	3.833	3.50885	2|1
4	2007\2008	3.76596	3.13462	4.24444	4.75862	4.935	4.09132	2|1
5	2007\2008	3.17021	1.92424	2.45902	3.48276	2.821	2.68627	2|2
6	2007\2008	2.74468	2.71429	2.53846	2.51515	2.75	2.67	2|2
7	2007\2008	4.17021	4.03846	3.53488	3.82759	4.314	4.0045	2|1
8	2007\2008	3.53191	2.87719	2.83721	2.83871	3.069	3.06838	2|2
9	2007\2008	3.68085	1.7	2.50877	3.25806	3.537	2.80695	2|2
10	2007\2008	4.10638	4.11538	4.55814	4.82759	4.917	4.47032	2|1
11	2007\2008	3.34043	3.12727	3.8	4.19355	4.255	3.70536	2|1
12	2007\2008	3.06383	2.09375	1.5625	1.93548	2.429	2.24915	3rd
13	2007\2008	3.29787	2.56667	2.94118	3.3871	3.298	3.12033	2|2
14	2007\2008	3.40426	2.62121	2.53488	2.74194	3.483	2.97551	2|2
15	2007\2008	4.19149	3.78846	4.37778	4.22581	4.36	4.17778	2|1
16	2007\2008	3.06383	2.29412	2.5625	2.63415	2.964	2.67954	2|2
17	2007\2008	3.70213	3.28846	3.97674	4.06897	3.94	3.79452	2|1
18	2007\2008	4.04255	2.54545	3.42222	3.89655	3.96	3.50213	2|1
19	2007\2008	3.87234	3.13793	3.46	4.13793	4.146	3.72174	2|1
20	2007\2008	4.42553	4.34615	4.55814	4.65517	4.913	4.56682	1st
21	2007\2008	3.25532	2.85	3.53333	2.93548	3.153	3.1405	2|2
22	2007\2008	3.42553	2.42623	3.18519	3.7931	3.891	3.24895	2|2
23	2007\2008	3.42553	2.84746	3.91111	4.03448	4.304	3.62832	2|1
24	2007\2008	2.85106	2.13235	2.17742	2.52381	2.741	2.45126	3rd
25	2007\2008	3.59574	2.79661	3.57778	3.95652	4.302	3.5859	2|1
26	2007\2008	4.02128	2.84127	3.25	3.37931	4.188	3.49367	2|2
27	2007\2008	4	3.14035	3.71111	4	4.306	3.79295	2|1
28	2007\2008	3.74468	3.18182	4.06977	4.55172	4.565	3.94545	2|1
29	2007\2008	3.42553	2.71429	2.39286	3.6129	3.667	3.07755	2|2
30	2007\2008	2.55319	1.71154	2.62857	3.10526	3.117	2.6791	2|2
31	2007\2008	3.19149	2.02941	2.01695	2.96774	3.532	2.68914	2|2
32	2007\2008	4.06383	3.1129	3.39535	3.62069	3.9	3.59307	2|1
33	2007\2008	3.93617	3.10345	2.76744	3.7	3.836	3.48918	2|2
34	2007\2008	3.34043	2.35088	2.16364	2.6	3.528	2.90698	2|2
35	2007\2008	3.10638	2.15152	1.78689	2.41935	2.342	2.34	3rd
36	2007\2008	3.97872	3.2	3.4	4.03448	4.333	3.74236	2|1
37	2007\2008	3.85106	3.19231	3.93023	4.10345	4.104	3.79909	2|1
38	2007\2008	4.12766	3.03125	2.75926	3.67742	3.315	3.32	2|2
39	2007\2008	2.82979	2.63492	2.57407	3.06897	3.569	2.90574	2|2
40	2008\2009	4.06667	3.19643	2.52941	3.89655	3.696	3.40969	2|2
41	2008\2009	4.28889	3.90196	3.80952	4.34483	4.063	4.06047	2|1
42	2008\2009	3.51111	3.28302	3.38776	4.06897	4.283	3.66216	2|1
43	2008\2009	2.91111	2.67797	2.16071	2.90323	2.561	2.60311	2|2
44	2008\2009	3.33333	2.92157	2.93478	2.72222	3.292	3.06996	2|2
45	2008\2009	3.73333	2.92727	2.77358	3.86207	3.51	3.29004	2|2
46	2008\2009	3.68889	2.93103	2.1875	4.17241	3.313	3.09836	2|2
47	2008\2009	4.66667	4.15686	4.54762	4.58621	4.391	4.4507	2|1
48	2008\2009	4.37778	3.58824	4.04762	4.27586	4.413	4.11737	2|1
49	2008\2009	3.80851	3.33333	3.4898	4.41379	4.043	3.75676	2|1
50	2008\2009	4.68889	4.56863	4.7381	4.75862	4.804	4.70423	1st
51	2008\2009	4.26667	3.52941	3.61905	4.41379	4.511	4.03738	2|1
52	2008\2009	4.06667	3.68627	3.46809	3.89655	3.674	3.74312	2|1
53	2008\2009	3.26667	2.85455	2.03846	2.64516	2.467	2.62403	2|2
54	2008\2009	3.46667	3.23636	2.47368	3.03226	3.091	3.04115	2|2
55	2008\2009	3.77778	3.84314	4.18182	4.51724	4.543	4.13953	2|1
56	2008\2009	4.51111	4.07843	4.2381	4.72414	4.261	4.32864	2|1
57	2008\2009	4.15556	4.20755	4.38095	4.72414	4.5	4.36279	2|1
58	2008\2009	4.71111	4.47059	4.42857	4.51724	4.739	4.57746	1st
59	2008\2009	3.53333	3.43396	4.02381	4.48276	4.413	3.92093	2|1
60	2008\2009	3.17778	3.03448	1.72549	2.70968	2.694	2.66537	2|2
61	2008\2009	2.68889	3.32727	2.29091	3.58621	3.766	3.07792	2|2
62	2008\2009	3.55556	2.4918	1.86154	3.4	2.582	2.64179	2|2
63	2008\2009	4.26667	3.82353	3.76087	4.17241	4.25	4.0411	2|1
64	2008\2009	3.82222	3.80769	3.97674	4.17241	4.152	3.96744	2|1
65	2008\2009	3.73333	2.98182	2.95918	3.65517	3.413	3.30357	2|2
66	2008\2009	4.31111	4	4.19048	4.75862	4.435	4.29767	2|1
67	2008\2009	4.02222	3.43137	3.64444	3.89655	3.913	3.76389	2|1
68	2008\2009	3.2	2.96491	3.01887	4	3.854	3.34188	2|2
69	2008\2009	4.95556	4.92157	4.92857	4.96552	4.891	4.92958	1st
70	2008\2009	3.53333	3.37255	2.20339	3.09091	3.037	3.00413	2|2
71	2008\2009	4.66667	4.62745	4.80952	4.82759	4.87	4.75117	1st
72	2008\2009	3.48889	3.47059	3.86364	3.93548	4.087	3.75115	2|1
73	2008\2009	3.86667	3.76471	3.8	4.24138	4.283	3.96759	2|1
74	2008\2009	2.25	2.97619	3.06818	3.22581	3.627	3.30303	2|2
75	2008\2009	3.04444	2.65455	1.50794	2.90323	3	2.57934	2|2
76	2008\2009	4.53333	4.33333	4.21429	4.62069	4.565	4.44131	2|1
77	2008\2009	4.13333	3.70588	3.47826	4.14815	3.667	3.79091	2|1
78	2008\2009	4.02222	3.4902	3.19149	4.06897	3.891	3.69725	2|1
79	2008\2009	3.28889	3.05085	3.09091	4.41379	4.37	3.53419	2|1
80	2008\2009	3.51111	3.40385	3.42857	4.51613	4.745	3.88018	2|1
81	2008\2009	4.57778	4.17647	4.78571	4.86207	4.804	4.61033	1st
82	2008\2009	4.24444	3.60377	3.5	4.51613	4.646	4.05778	2|1
83	2008\2009	4.31111	3.39216	4.02381	4.27586	3.913	3.94366	2|1
84	2008\2009	3.55556	2.92453	3.26	4.06667	4.521	3.61504	2|1
85	2008\2009	3.42222	2.08197	2	2.16129	1.827	2.17857	3rd
86	2008\2009	3.24444	3.0678	1.89831	2.90909	2.825	2.7529	2|2
87	2008\2009	2.26667	2.36066	2.75926	4.32258	4.043	3.01688	2|2
88	2008\2009	3.53333	2.91228	2.22414	4.17241	3.42	3.12134	2|2
89	2006\2007	4.44681	4.42308	4.86364	4.89655	4.63	4.64516	1st
90	2006\2007	3.59574	3.17308	3.2766	4.37931	3.979	3.63063	2|1
91	2006\2007	4.06383	3.34615	4	4.13793	3.913	3.87615	2|1
92	2006\2007	2.93617	1.9403	2.76	3.24138	3.358	2.76735	2|2
93	2006\2007	3.10638	2.57895	2.82143	3.37931	2.466	2.80162	2|2
94	2006\2007	3.51064	3.24	3.74419	4.2069	3.978	3.68837	2|1
95	2006\2007	3.02128	1.96429	2.625	3.51724	2.833	2.7364	2|2
96	2006\2007	3.48936	3.01786	3.15909	3.86667	3.217	3.31532	2|2
97	2009\2010	3.02222	2.24242	2.19231	2.32258	2.773	2.60643	2|2
98	2009\2010	3.31111	2.51667	2.35417	2.58065	2.779	2.70635	2|2
99	2009\2010	3.66667	3.14286	3.2619	3.64516	4.3	3.59821	2|1
100	2009\2010	4.04444	3.03448	4.09524	4.51613	4.783	4.00901	2|1
101	2009\2010	3.26667	2.89655	3.25	4.19355	3.941	3.44541	2|2
102	2009\2010	3.84444	2.96429	3.86047	4.41379	4.587	3.85388	2|1
103	2009\2010	4.8	4.29412	4.66667	4.93103	4.848	4.68075	1st
104	2009\2010	2.42222	2.5	2.74	3.48387	3.451	2.87554	2|2
105	2009\2010	3.71111	2.55	3.04348	3.24138	3.588	3.19048	2|2
106	2009\2010	3.73333	2.56897	2.89362	4.10345	4.018	3.38889	2|2
107	2009\2010	3.95556	3.72222	4.47619	4.48276	4.652	4.21759	2|1
108	2009\2010	4.28889	3.18519	3.71429	4	4.271	3.86239	2|1
109	2009\2010	4.15556	2.94118	3.36957	3.67742	4.173	3.69058	2|1
110	2009\2010	4.42222	3.88235	4.57143	4.7931	4.848	4.46479	2|1
111	2009\2010	4.53333	3.86275	4.38095	4.75862	4.826	4.43662	2|1
112	2009\2010	3.35556	2.28333	2.52083	2.63333	3.259	2.80913	2|2
113	2009\2010	2.95556	2.36066	2.8125	3.19355	3.481	2.91983	2|2
114	2009\2010	3.57778	3.35294	3.97619	4.17241	4.587	3.90141	2|1
115	2009\2010	3.97778	3.03704	3.90909	4.10345	4.174	3.78899	2|1
116	2009\2010	4.46667	4.23529	4.54762	4.72414	4.891	4.55399	1st
117	2009\2010	4.57778	3.62745	4.02381	4.13793	4.565	4.1784	2|1
118	2009\2010	3.82222	3.33333	4.19048	4.27586	4.457	3.96759	2|1
119	2009\2010	4.73333	4.27451	4.66667	4.65517	4.848	4.62441	1st
120	2009\2010	4.6	4.01961	4.59524	4.89655	4.761	4.53521	1st
121	2009\2010	3.82222	3.14286	3.64286	4	4.348	3.74771	2|1
122	2009\2010	3.64444	2.35593	4.04545	4.17241	4.34	3.63063	2|1
123	2009\2010	3.55556	2.44643	2.87234	3.65517	3.96	3.27111	2|2
124	2009\2010	3.48889	2.66071	3.19048	3.51613	4.543	3.44545	2|2
125	2009\2010	3.6	2.625	2.54167	2.80645	3.255	2.96596	2|2
126	2009\2010	3.22222	2.2963	2.70455	3.16129	3.508	2.98745	2|2
127	2009\2010	3.42222	2.33333	2.45455	2.80645	3.397	2.88235	2|2
128	2009\2010	4	3.18868	3.68182	3.3871	4.391	3.73516	2|1
129	2009\2010	3.88889	3.07018	2.88636	2.96774	3.88	3.36123	2|2
130	2009\2010	4.11111	3.48214	4.30952	4.65517	4.783	4.20183	2|1
131	2009\2010	3.86667	3.16667	3.38095	4.24138	4.375	3.76147	2|1
132	2009\2010	3.77778	2.90196	3.70455	4.10345	4.5	3.76037	2|1
133	2009\2010	4.73333	4.2549	4.52381	4.82759	4.891	4.62441	1st
134	2004\2005	2.11628	2.70175	3.0625	3.45161	3.466	2.95359	2|2
135	2004\2005	2.11364	2.08065	2.33333	2.69048	3.392	2.51012	2|2
136	2004\2005	1.6	1.87143	2.51667	2.35484	2.787	2.25532	3rd
137	2005\2006	3.3	2.96154	2.20968	2.64516	3.333	2.90421	2|2
138	2005\2006	4.02222	3.74	3.31818	3.10345	3.627	3.60274	2|1
139	2005\2006	3.88889	3.52	3.36364	3.72414	4.587	3.82243	2|1
140	2005\2006	3.95556	2.9	3.19608	3.65517	3.51	3.4115	2|2
141	2005\2006	3.95556	4.32	4.28571	3.93103	4.891	4.3066	2|1
142	2005\2006	3.47826	3.52	3.35556	3.24138	3.765	3.49774	2|1
143	2005\2006	3.69565	3.78431	4.66667	4.27586	4.804	4.2243	2|1
144	2005\2006	4.02222	3.6	3.90476	3.65517	4.239	3.89623	2|1
145	2005\2006	2.7	2.84	2.93617	3.10345	3.843	3.08811	2|2
146	2005\2006	4.17778	4.58	4.57143	4.86207	4.978	4.61792	1st
147	2005\2006	3.34043	2.52	3.46	3.80645	4.122	3.4185	2|2
148	2005\2006	3.57778	3.38	4.08889	4.17241	4.478	3.91163	2|1
149	2005\2006	3.25	2.3	2.3871	2.51613	4	2.93625	2|2
150	2005\2006	2.7234	2.34	2.33333	2.67742	2.822	2.61538	2|2
151	2005\2006	3.48889	2.74	2.69811	3.32258	4.479	3.32599	2|2
152	2005\2006	2.79592	2.09615	0.986111	2.14706	2.139	1.97143	3rd

## Sheet: Computer Engineering
Sample	Year of Entry	First Year GPA	Second Year GPA	Third Year GPA	Fourth Year GPA	Fifth Year GPA	Final CGPA	Class of Degree
1	2002\2003	2.86486	3.4	3.15385	3.51613	3.596	3.31336	2|2
2	2003\2004	4.13514	4.51111	4.34043	4.37931	4.553	4.39512	2|1
3	2003\2004	4.40541	4.26667	3.95745	4.55172	3.894	4.17561	2|1
4	2003\2004	3.43243	3.82222	4.06383	4.24138	3.646	3.82524	2|1
5	2003\2004	3.91892	3.48889	3.7963	3.43333	3.698	3.68037	2|1
6	2003\2004	3.54054	3.42222	4.2449	4.37931	4.813	4.09135	2|1
7	2003\2004	1.82857	1.97727	1.63793	1.92453	2.051	1.91531	3rd
8	2003\2004	3.97297	3.95556	4.125	4.33333	4.681	4.21739	2|1
9	2003\2004	3.83333	3.46667	4.39583	4.39394	4.404	4.10048	2|1
10	2003\2004	4.37838	4.08889	4.14583	4.55172	3.872	4.1699	2|1
11	2003\2004	3.86486	4.36957	4.375	4.31034	4.383	4.27536	2|1
12	2003\2004	1.91892	1.44248	1.66071	1.6	2.212	1.83667	3rd
13	2003\2004	3.43243	2.71111	2.16129	3.03333	2.937	2.78059	2|2
14	2003\2004	3.72973	3.57778	4.22	4.16667	4.638	4.08134	2|1
15	2003\2004	4.64865	4.73333	4.78723	4.68966	4.83	4.74634	1st
16	2003\2004	2.4	1.91111	1.69231	3.32258	2.961	2.41502	3rd
17	2003\2004	4.02703	3.8	3.93617	4.06897	4.34	4.03415	2|1
18	2003\2004	3.40541	2.75556	2.66038	2.27273	3.081	2.85652	2|2
19	2003\2004	3.13514	3.91111	4.46809	4.62069	4.681	4.17561	2|1
20	2003\2004	2.97368	2.04082	1.85507	2.22581	1.39	1.8589	3rd
21	2003\2004	1.72973	1.72	1.92208	2.28125	2.756	2.16434	3rd
22	2003\2004	3.78378	3.06667	2.93878	2.37143	2.652	2.92766	2|2
23	2003\2004	3.40541	2.95556	3.78846	4.13333	4.383	3.72512	2|1
24	2003\2004	2.7027	3.26667	2.64706	3.0625	3.357	3.02262	2|2
25	2003\2004	3	2.93478	2.57407	3.6129	2.766	2.90517	2|2
26	2003\2004	3.97297	3.95556	4.52083	4.36667	4.617	4.29952	2|1
27	2003\2004	3.94595	2.75556	2.26984	4	3.451	3.13717	2|2
28	2003\2004	3.24324	3	2.82692	3.3	3.339	3.13004	2|2
29	2003\2004	2.43243	2.2766	2.43548	2.75	2.425	2.44223	3rd
30	2003\2004	3.45946	3.2	3.07692	3.68966	3.38	3.32394	2|2
31	2003\2004	3.32432	3.33333	3.52083	2.89655	3	3.22477	2|2
32	2003\2004	3.02703	2.91489	2.98	3.10345	3.536	3.13242	2|2
33	2003\2004	3.13514	3.48889	3.4375	3.90909	3.765	3.54673	2|1
34	2003\2004	4.78378	4.93333	4.87234	4.93103	4.521	4.79612	1st
35	2003\2004	3.24324	3.38298	3.24528	4.03448	4.043	3.55869	2|1
36	2003\2004	2.97297	2.30435	2.33333	2.45161	2.456	2.47347	3rd
37	2003\2004	2.40541	1.44444	1.82258	2.4375	3.188	2.36015	3rd
38	2003\2004	2.37838	2.02174	1.85075	2.34884	1.968	2.05903	3rd
39	2003\2004	4.48649	4.53333	4.57447	4.7931	4.708	4.61165	1st
40	2003\2004	4.40541	2.66667	2.28125	3.28125	2.935	2.98333	2|2
41	2003\2004	2.2973	2.46667	3.08621	3.36667	4.16	3.10909	2|2
42	2003\2004	3.81081	3.75556	3.89583	4.44828	4.25	4.00966	2|1
43	2003\2004	3.21622	3.11628	3.03846	3.6	3.556	3.29167	2|2
44	2003\2004	3.91892	3.97778	4.06383	3.93103	3.958	3.97573	2|1
45	2003\2004	2.86486	2.51064	3.48	3.89655	4.208	3.37915	2|2
46	2003\2004	4.43243	4.42222	4.12766	4.51724	3.875	4.24272	2|1
47	2003\2004	2.86111	2.87755	3.38	3.4	3.138	3.12556	2|2
48	2003\2004	3	2.33333	1.03774	3.19231	3.292	2.58333	2|2
49	2003\2004	2.31429	1.79592	1.7619	2.87879	2.74	2.30882	3rd
50	2003\2004	3.7027	3.71111	3.23404	4.65517	3.688	3.72816	2|1
51	2003\2004	4.08108	3.93333	3.72	4.13333	4.426	4.04785	2|1
52	2003\2004	4.2973	4.48889	3.44	4.03448	3.766	3.97596	2|1
53	2003\2004	3.02778	3.54348	4.34694	4.54839	4.563	4.02381	2|1
54	2003\2004	3	1.51515	1.07692	1.42045	2.168	1.96678	3rd
55	2003\2004	3.48649	3.15556	2.64151	3.23333	3.212	3.1106	2|2
56	2003\2004	3.78378	3.24444	3.01887	4.15152	4.082	3.60829	2|1
57	2003\2004	2.45946	1.62222	2.08333	3.26667	2.625	2.40876	3rd
58	2003\2004	3	3.31111	3.3125	3.76667	3.633	3.39713	2|2
59	2003\2004	2.67568	2.73913	3.24074	4.16667	3.633	3.27313	2|2
60	2003\2004	4.35135	4.44444	3.80851	4.03448	4.02	4.125	2|1
61	2003\2004	4.02703	4.62222	4.53191	4.44828	4.83	4.51707	1st
62	2003\2004	2.89189	2.69565	3.30769	3.53333	3.269	3.12903	2|2
63	2003\2004	2.72973	2.02222	2.33846	3.13793	2.939	2.59917	2|2
64	2003\2004	3.43243	3.66667	3.82979	3.65517	3.66	3.65865	2|1
65	2003\2004	2.71053	2.35556	1.53333	2.39394	2.161	2.28315	3rd
66	2003\2004	2.72973	2.24444	1.5	2.83871	2.84	2.37405	3rd
67	2003\2004	4.86486	4.86667	4.89362	4.82759	4.936	4.88293	1st
68	2007\2008	3.74468	3.31481	4.06383	4.48276	3.959	3.93665	2|1
69	2007\2008	4	3.23529	4.19149	3.64516	3.612	3.81818	2|1
70	2007\2008	3.42553	2.17241	2.5102	2.80645	2.729	2.71901	2|2
71	2007\2008	3.93617	2.83929	3.57447	3.82759	3.102	3.39912	2|2
72	2007\2008	3.48936	2.55172	3.14	3.65517	2.857	3.13596	2|2
73	2007\2008	3.65957	3.25	4.19149	4	2.98	3.68037	2|1
74	2007\2008	3.55319	2.80357	3.30612	4	2.923	3.30702	2|2
75	2007\2008	3.95745	2.7451	3.625	3.72414	3.469	3.55507	2|1
76	2007\2008	3	1.7541	2.82143	3.13793	2.931	2.7004	2|2
77	2007\2008	4.6383	4.2449	4.42553	4.86207	3.959	4.48611	2|1
78	2007\2008	4.85106	4.53061	4.55319	4.34483	3.766	4.47685	2|1
79	2007\2008	4	3.14286	4.10204	3.7931	3.365	3.78082	2|1
80	2007\2008	3.23404	2.43939	3.48936	3.31034	3.481	3.19492	2|2
81	2007\2008	2.89362	2.34921	2.5	2.96552	2.508	2.5977	2|2
82	2007\2008	4.76596	4.28571	4.25532	4	3.451	4.28704	2|1
83	2007\2008	4.02128	3.11765	3.77358	3.55172	3.294	3.65625	2|1
84	2007\2008	3.57447	2.92157	3.2963	4.06897	3.745	3.54425	2|1
85	2007\2008	3.51064	3.25	4.23404	3.7931	3.382	3.70925	2|1
86	2007\2008	3.57447	3.57143	4.06383	3.72414	3.653	3.80093	2|1
87	2007\2008	3.78723	3.37037	3.89362	4.2069	3.776	3.84615	2|1
88	2007\2008	3.91489	3.08163	3.02128	2.7931	3	3.29167	2|2
89	2007\2008	3.23404	2.55932	2.83673	2.37931	2.427	2.6965	2|2
90	2007\2008	3.97872	4.05882	3.65306	4.13793	4.102	4.06364	2|1
91	2007\2008	3.48936	2.21429	1.81818	2.72414	1.857	2.29562	3rd
92	2007\2008	3.42553	2.81633	3.26531	2.96774	3.49	3.21145	2|2
93	2007\2008	4.10638	2.94643	3	2.96552	2.925	3.18565	2|2
94	2007\2008	4.59574	4.46939	4.51064	4.89655	4.306	4.62963	1st
95	2007\2008	4.48936	3.91837	4.23404	4.34483	3.408	4.14352	2|1
96	2007\2008	3.06383	2.66038	3.12245	3.06452	3.118	2.99567	2|2
97	2007\2008	4.08	4.35135	3.81667	3.72414	3.111	3.95455	2|1
98	2007\2008	3.34043	3.12245	3.7234	4.17241	3.057	3.49091	2|2
99	2007\2008	3.7234	3.21154	3.80851	4.06897	3.551	3.71233	2|1
100	2007\2008	3.80851	2.75926	3.30189	3.51724	3.019	3.31304	2|2
101	2007\2008	3.6383	2.06452	2.38372	3.2069	2.353	2.70703	2|2
102	2007\2008	3.17021	2.75	2.45614	2.48387	2.846	2.74899	2|2
103	2007\2008	3.95745	3.55102	4.02128	3.7931	3.776	3.90741	2|1
104	2007\2008	4.42553	3.4898	3.5098	3.55172	2.768	3.59471	2|1
105	2007\2008	3.65957	3.30612	3.48936	3.55172	3.429	3.47964	2|2
106	2007\2008	3.97872	3.79592	3.78723	3.82759	2.961	3.72936	2|1
107	2007\2008	4.61702	4.30612	4.53191	4.32258	4.286	4.54167	1st
108	2007\2008	4.25532	3.81633	4.14894	3.82759	4.191	4.06393	2|1
109	2007\2008	4.04348	3.56	4.02041	3.55172	3.612	3.84091	2|1
110	2007\2008	3.53191	2.48276	2.88235	3.37931	2.881	3.05907	2|2
111	2007\2008	4.10638	3.79592	4.06383	4.44828	3.837	4.10648	2|1
112	2007\2008	3.68085	2.69643	1.68421	2.3871	1.907	2.35764	3rd
113	2008\2009	3.97778	3.40816	3.82979	4.13793	3.614	3.76168	2|1
114	2008\2009	3.86667	2.83636	2.23729	3.17241	3.523	3.05603	2|2
115	2008\2009	4.13333	3.38462	3.65957	4.48276	4.205	3.91244	2|1
116	2008\2009	4.37778	2.78947	1.93651	2.89286	2.412	2.7482	2|2
117	2008\2009	3.68889	2.58182	3.21569	3.37143	3.375	3.21368	2|2
118	2008\2009	4.28889	3.85714	4.14894	4.06897	4.114	4.09346	2|1
119	2008\2009	3.82222	2.59184	2.39286	2.69444	2.342	2.70656	2|2
120	2008\2009	4.84444	4.42857	4.48936	4.7931	4.659	4.62617	1st
121	2008\2009	4.08889	3.20408	2.83019	3.8	3.543	3.44395	2|2
122	2008\2009	4.17778	3.19608	2.91837	3.37931	3.783	3.48182	2|2
123	2008\2009	3.75556	3.27451	3.52	3.31034	3.913	3.56561	2|1
124	2008\2009	3.2	2.5614	2.35	3.31429	3.286	2.88	2|2
125	2008\2009	4.11111	2.71154	2.62	3.15625	2.935	3.08	2|2
126	2008\2009	3.88889	2.58182	2.10526	3.06897	2.397	2.71888	2|2
127	2008\2009	4.02222	3.47059	3.26531	3.7931	3.522	3.59091	2|1
128	2008\2009	4.62222	3.93878	3.80851	3.89655	3.688	3.99083	2|1
129	2008\2009	4.37778	3.70588	4.38776	4.82759	4.545	4.31651	2|1
130	2008\2009	3.42222	2.92857	3.40426	4.06897	3.909	3.47511	2|2
131	2008\2009	4.53488	4.59184	4.83673	4.82759	4.614	4.6729	1st
132	2008\2009	4.42222	3.93878	4.44681	4.82759	4.5	4.38785	2|1
133	2008\2009	4.02222	2.78846	2.11321	2.97059	2.857	2.90945	2|2
134	2008\2009	4.75556	4.53061	4.38298	4.34483	4.25	4.46262	2|1
135	2008\2009	4.73333	3.91837	4.17021	4.2069	3.614	4.1215	2|1
136	2008\2009	4.68889	4.02041	4.12766	4.68966	4.909	4.45794	2|1
137	2008\2009	4.06667	2.78182	2.96491	3.68966	2.939	3.21702	2|2
138	2008\2009	4.33333	3.38298	2.15385	3.59459	3.549	3.36207	2|2
139	2008\2009	3.66667	2.42857	2.55172	2.37838	3.235	2.84211	2|2
140	2008\2009	3.95556	3.20408	2.22449	3.10345	2.523	2.94515	2|2
141	2008\2009	4.73333	4.32653	4.3617	4.37931	4.477	4.45794	2|1
142	2008\2009	3.4	2.91803	2.60714	3.44828	3.364	3.08511	2|2
143	2008\2009	4.4	3.44898	3.58	3.76667	3.568	3.74312	2|1
144	2008\2009	4.37778	3.35849	3.26531	3.58621	3.957	3.6982	2|1
145	2008\2009	3.6	2.84906	3.19149	3.65517	3.565	3.33182	2|2
146	2008\2009	4.86667	4.61224	4.6383	4.89655	4.795	4.74766	1st
147	2008\2009	3.95556	3.28571	3.23404	3.37931	3.565	3.48611	2|2
148	2008\2009	3.91111	3.17857	4.29787	4.23333	4.022	3.875	2|1
149	2008\2009	3.93333	2.62712	2.28571	1.97297	2.459	2.64773	2|2
150	2008\2009	4.55556	3.63265	3.55319	3.48276	3.795	3.82243	2|1
151	2008\2009	4.71111	4.57143	4.51064	4.75862	4.727	4.64486	1st
152	2008\2009	4.35556	3.67347	3.2766	3.82759	4.068	3.83178	2|1
153	2008\2009	3.02222	2.69091	1.81132	1.82353	2.489	2.40569	2|2
154	2008\2009	4.17778	3.09259	2.86538	2.86207	3.041	3.21397	2|2
155	2008\2009	3.36957	2.16949	1.41791	1.85714	2.2	2.15825	3rd
156	2008\2009	3.8	3.01887	3.3617	4.19355	4.37	3.69369	2|1
157	2008\2009	3.6	3	3.93617	4	4.409	3.72973	2|1
158	2008\2009	4.37778	3.39623	2.5	3.8125	3.065	4	2|1
159	2008\2009	3.82222	2.91667	2.6383	3.42424	3.308	3.22624	2|2
160	2008\2009	4.33333	3.5102	3.75	3.73333	3.313	3.71818	2|1
161	2008\2009	3.64444	2.59184	2.18644	3.96552	3.115	2.97863	2|2
162	2008\2009	3.52381	3.07143	3.11765	3.81818	3.913	3.44298	2|2
163	2006\2007	3.5	3.11321	3.54167	3.83871	3.891	3.56054	2|1
164	2006\2007	4.08696	2.35	1.75385	3.36667	2.619	2.68561	2|2
165	2006\2007	3.76087	2.62963	2.56061	3.77419	2.593	2.95219	2|2
166	2006\2007	3.8913	3.59184	3.8913	4.27586	3.386	3.78873	2|1
167	2006\2007	3.45652	3.0625	3.0625	3.64516	2.339	3.04367	2|2
168	2006\2007	2.93478	2.57895	2.29851	3.48387	2.633	2.68966	2|2
169	2006\2007	3.91304	3.40385	3.79592	4.31034	3.5	3.75342	2|1
170	2006\2007	4.1087	4.22449	4.5	4.75862	3.932	4.29108	2|1
171	2006\2007	2.2766	1.79365	1.22222	2.13462	2.029	1.8827	3rd
172	2006\2007	3.5	3.23529	2.34615	3.93548	3.298	3.20796	2|2
173	2006\2007	4.36957	4.18367	3.76596	4.62069	3.955	4.16355	2|1
174	2006\2007	3.65217	3.09804	3.3913	4.34483	3.545	3.55349	2|1
175	2006\2007	3.6087	3.54717	3.93478	4.44828	3.386	3.74654	2|1
176	2006\2007	2.93478	2.41667	1.79412	2.90323	3.224	2.60294	2|2
177	2006\2007	3.32609	2.22581	1.78788	2.32258	2.319	2.33935	3rd
178	2006\2007	4.36957	4.28571	3.84	4.89655	4.222	4.28899	2|1
179	2006\2007	3.52174	3.09259	2.41379	3.31034	2.792	2.97083	2|2
180	2006\2007	4.21739	3.91837	4.17391	4.65517	4.205	4.21596	2|1
181	2006\2007	3.36957	3.07843	3.06522	3.6	3.255	3.26027	2|2
182	2006\2007	3.78261	3.55102	3.52174	4.1	3.609	3.69907	2|1
183	2006\2007	4.34783	3.67347	4.1087	4.82759	4.227	4.20188	2|1
184	2009\2010	4.35556	3.07273	3.65957	3.51724	4.021	3.71429	2|1
185	2009\2010	4.33333	3.57143	4.3617	4.10345	4.413	4.15278	2|1
186	2009\2010	2.97778	2.18033	3.8	3.72414	3.49	3.1453	2|2
187	2009\2010	3.08889	3.07273	3.8	3.58621	3.304	3.35111	2|2
188	2009\2010	4.6	4.26531	4.76596	4.89655	4.87	4.65741	1st
189	2009\2010	3.8	3.38776	4.40426	4.51724	3.913	3.95833	2|1
190	2009\2010	3.86667	2.91837	3.29787	3.51724	3.529	3.44292	2|2
191	2009\2010	3.95556	3.32653	3.87234	3.73333	3.348	3.65278	2|1
192	2009\2010	3.93333	3.33333	3.65957	3.7931	3.804	3.68807	2|1
193	2009\2010	4.6	4	4.42553	4.34483	4.152	4.2963	2|1
194	2009\2010	3.93333	3.03922	4.26531	3.7931	3.739	3.74091	2|1
195	2009\2010	4.6	3.36735	4.03922	4.1	4.396	4.08969	2|1
196	2009\2010	4.28889	3.67925	4.57447	4.34483	4.239	4.2	2|1
197	2009\2010	4.44444	3.61224	4.2766	4.37931	4.326	4.18519	2|1
198	2009\2010	3.97778	3.19608	4.38776	4.06897	3.717	3.84545	2|1
199	2009\2010	3.82222	2.98039	3.82979	3.10345	3.125	3.38182	2|2
200	2009\2010	4.24444	3.38776	4.58333	4.48276	4.217	4.15207	2|1
201	2009\2010	4.48889	3.85714	4.46809	4.44828	4.522	4.34259	2|1
202	2009\2010	3.46667	2.53448	3.48	4.06667	4.021	3.42857	2|2
203	2009\2010	3.35556	2.34694	3.85106	3.90323	3.796	3.42035	2|2
204	2009\2010	4.75556	3.89796	4.87234	4.55172	4.478	4.5	1st
205	2009\2010	3.04444	2.44643	2.7	2.80645	3.081	2.81557	2|2
206	2009\2010	3.6	3.29412	4.04255	3.67742	3.391	3.59091	2|1
207	2009\2010	4.33333	3.56	3.72727	3.33333	3.75	3.76498	2|1
208	2009\2010	4.55556	4.06122	4.68085	4.51724	4.804	4.51852	1st
209	2009\2010	4.35556	3.30612	4.40426	4.44828	4.304	4.12963	2|1
210	2009\2010	4	3.17647	3.82979	3.10345	3.348	3.51376	2|1
211	2009\2010	3.71111	2.94118	3.85106	3.55172	3.522	3.49083	2|2
212	2009\2010	3.97778	3.20408	4.04255	3.89655	4.13	3.83796	2|1
213	2009\2010	4.15556	3.39623	3.89362	3.72414	4	3.82727	2|1
214	2009\2010	4.17778	3.86275	4.44681	4.44828	4.283	4.22018	2|1
215	2009\2010	4.46667	3.88235	4.46809	4.37931	4.391	4.30275	2|1
216	2009\2010	4.26667	3.4898	4.17021	4.31034	4.565	4.13889	2|1
217	2009\2010	3.64444	2.98246	3.625	3.54839	3.813	3.48908	2|2
218	2009\2010	3.71111	3.55102	4.06383	3.7931	3.717	3.76389	2|1
219	2009\2010	3.77778	2.57143	3.85714	4	4.13	3.59556	2|1
220	2009\2010	4.28889	3.7551	4.46809	4.65517	4.522	4.30556	2|1
221	2009\2010	3.93333	3.38462	4.19149	3.75862	3.804	3.80822	2|1
222	2009\2010	3.46667	3.4898	4.32653	3.96552	3.957	3.83486	2|1
223	2009\2010	3.35556	2.75439	4.10638	3.58065	3.412	3.4026	2|2
224	2009\2010	3.57778	3.27451	3.83673	4.16129	4.234	3.78475	2|1
225	2009\2010	3.84444	2.88235	3.7551	3.65517	4.128	3.63801	2|1
226	2009\2010	4.04444	3.04082	3.20408	2.89655	2.98	3.24775	2|2
227	2009\2010	4.55556	4.10204	4.3617	4.17241	4.109	4.26389	2|1
228	2009\2010	3.17778	2.67241	3.78431	3.72414	3.72	3.3691	2|2
229	2009\2010	4.04444	3.73077	4.70213	4.72414	4.804	4.36073	2|1
230	2004\2005	3.29545	2.38983	2.10204	2.95349	2.7	2.65714	2|2
231	2004\2005	3.25	2.75926	3.20408	3.19444	3.92	3.2618	2|2
232	2004\2005	2.45455	2.3	2.92157	3.28205	2.884	2.74525	2|2
233	2004\2005	4.70455	4.78261	4.95918	4.86207	4.818	4.82547	1st
234	2004\2005	3.72727	3.73913	3.85714	4.06897	4.045	3.87264	2|1
235	2004\2005	4.15909	4.63043	4.7551	4.96552	4.614	4.60377	1st
236	2004\2005	3.65909	3.25	3.87755	4.03448	3.523	3.64019	2|1
237	2004\2005	2.38636	1.8209	2.16981	2.32432	2.4	2.21306	3rd
238	2004\2005	4.43182	4.73913	4.26531	4.34483	4.75	4.51415	1st
239	2004\2005	2.54545	3.55769	3.15385	3.28571	3.289	3.17544	2|2
240	2004\2005	4.02273	3.14	3.89796	3.58621	4.182	3.76389	2|1
241	2004\2005	3.61364	2.03226	3.05882	2.425	3.623	2.92	2|2
242	2004\2005	3.61364	4.27083	4.83673	4.75862	4.682	4.41589	2|1
243	2004\2005	4.02273	4.45652	4.7551	4.65517	4.864	4.54717	1st
244	2004\2005	2.84091	3.06667	3.42857	3.08824	4.068	3.31019	2|2
245	2004\2005	3.79545	2.98039	2.59184	3.16216	3.167	3.12227	2|2
246	2004\2005	4.61364	4.6087	4.32653	4.37931	4.636	4.51887	1st
247	2004\2005	4.18182	4.3913	4.36735	3.40625	3.886	4.09302	2|1
248	2004\2005	3.90909	2.90385	3.32	2.87097	2.377	3.01626	2|2
249	2004\2005	4.31818	4.36957	4.46939	4.24138	3.75	4.23585	2|1
250	2004\2005	1.90909	2.9322	2.11765	2.34043	3.476	2.62879	2|2
251	2004\2005	2.90909	3.38	3.92683	3.64516	3.433	3.43805	2|2
252	2004\2005	4	3.66667	4.16327	3.82759	4.432	4.02804	2|1
253	2004\2005	3.52273	4.1087	4.5102	4.7931	4.818	4.32075	2|1
254	2004\2005	4.31818	3.85106	3.67347	3.75862	3.909	3.9061	2|1
255	2004\2005	2.69767	2.06349	2.45098	2.7381	3.673	2.69721	2|2
256	2004\2005	4.93182	4.91304	4.97959	5	4.614	4.88208	1st
257	2004\2005	4.18182	4.29167	4.02041	3.86207	3.727	4.03271	2|1
258	2004\2005	3.27273	3.66667	4.08163	3.93103	4.25	3.83182	2|1
259	2004\2005	2.4	2.27586	1.80672	2.44118	2.644	2.4	3rd
260	2004\2005	2.63636	2.88	3.54902	3.45161	3.826	3.26126	2|2
261	2004\2005	3.79545	3.19608	2.85714	3.53125	3.682	3.38636	2|2
262	2004\2005	3.25	1.90164	2.21154	2.37778	3.073	2.52918	2|2
263	2004\2005	4.61364	4.84783	4.97959	4.86207	4.182	4.6934	1st
264	2004\2005	3.5	3.17647	3.81633	3.62069	3.545	3.52074	2|1
265	2004\2005	4.31818	2.77778	3.74468	3.90323	2.909	3.47727	2|2
266	2004\2005	2.72727	3.2	3.07843	3.45161	4	3.27273	2|2
267	2004\2005	3.79545	4	4.36735	4.37931	4.045	4.10377	2|1
268	2004\2005	4	3.65217	3.69388	2.93548	3.761	3.65278	2|1
269	2004\2005	4.02273	3.83333	4.34694	4.2069	4.267	4.13023	2|1
270	2004\2005	2.34091	2.66129	2.86275	2.17073	3.267	2.7093	2|2
271	2004\2005	2.59091	2.09091	1.63462	2.29412	2.371	3	2|2
272	2005\2006	3.68889	3.98113	4.29167	4.37931	4.295	4.10502	2|1
273	2005\2006	2.13208	2.06154	1.44628	2.72727	1.632	1.92381	3rd
274	2005\2006	4.33333	3.82	3.29787	3.63333	3.578	3.73733	2|1
275	2005\2006	3.15556	2.2	1.80769	2.09677	2.248	2.30986	3rd
276	2005\2006	3.55319	3.52941	3.36	3.24138	4.205	3.59276	2|1
277	2005\2006	3.04	3.38	3	4.06897	3.388	3.29741	2|2
278	2005\2006	3.04167	3.08	2.53125	2.83871	2.909	2.91532	2|2
279	2005\2006	3.68889	2.96	4.04082	3.25806	3.56	3.51556	2|1
280	2005\2006	3.44	4.14	3.91489	3.93103	4.182	3.91364	2|1
281	2005\2006	3.44681	4.18	3.55319	3.51613	3.426	3.63964	2|1
282	2005\2006	4.69565	4.66	4.51064	4.44828	4.5	4.57407	1st
283	2005\2006	2.9434	2.59184	0.968254	1.21212	2.067	1.99211	3rd
284	2005\2006	3.10638	3.34	3	3.41379	3.291	3.21459	2|2
285	2005\2006	4.26667	4.36	4.38298	4.51724	4.477	4.3907	2|1
286	2005\2006	3.45652	3.62	3.51064	4	3.711	3.63134	2|1
287	2005\2006	3.51111	3.82	3.68085	3.06897	3.538	3.56502	2|1
288	2005\2006	3.125	3.4902	3.12069	3.41379	3.213	3.25751	2|2
289	2005\2006	4	4.1	4.19149	4.31034	4.477	4.20465	2|1
290	2005\2006	3.93333	3.92	3.78723	3.75862	3.383	3.80275	2|1
291	2005\2006	2.65957	2.48438	3.06	3.73333	2.66	2.82787	2|2
292	2005\2006	2.78261	2.08163	2.6129	0.6	1.659	2.36232	3rd
293	2005\2006	4.24444	4.4	4.46809	4.2069	4.295	4.33488	2|1
294	2005\2006	3.14894	3.21569	2.93443	3	3.429	3.14286	2|2
295	2005\2006	2.4717	2.90196	1.51562	1.69697	2.514	2.30565	3rd
296	2005\2006	3.95745	4.16	3.93617	4.10345	4.227	4.07373	2|1
297	2005\2006	4.93333	4.88	4.74468	4.72414	4.568	4.77674	1st
298	2005\2006	3.97778	4.22	3.89362	3.93103	3.795	3.97209	2|1
299	2005\2006	3.73333	3.86	3.7234	3.62069	3.386	3.67442	2|1
300	2005\2006	4.29545	3.32653	2.14474	3.67857	3.795	3.76959	2|1
301	2005\2006	4.51111	4.62	3.94	4.34483	4.114	4.30275	2|1
302	2005\2006	2.93878	2.94118	2.04918	2.575	2.58	2.61446	2|2
303	2005\2006	3.31111	3.94	3.42	4.17241	4.25	3.7844	2|1
304	2005\2006	3.77778	3.56	3.9375	4.03333	3.636	3.76959	2|1
305	2002\2003	2.65217	2.3125	2.51667	3.41379	3.056	2.76471	2|2
306	2002\2003	2.44231	2.65625	2.65714	3.77778	3.907	3.02553	2|2
307	2002\2003	3.59524	2.59375	3.38462	2.62963	3.424	3.23707	2|2
308	2002\2003	3.54348	3.21875	3.2381	2.9697	3.333	3.28205	2|2
309	2002\2003	3.21429	3.03125	3.3871	3.96296	3.963	3.51613	2|1
310	2002\2003	2.08065	2.625	2.30556	2.5625	3.111	2.51724	2|2
311	2002\2003	2.875	2.40625	2.86957	2.81818	3.017	2.83884	2|2
312	2002\2003	4.42857	4.28125	4.5	4.59259	4.63	4.49767	1st
313	2002\2003	4.15909	3.21875	3.36508	3.73333	4.204	3.75336	2|1
314	2002\2003	2.23077	2.25	2.2619	2.90323	2.286	2.33457	3rd
315	2002\2003	3.38095	2.40625	2.17284	3.30303	3.186	2.80162	2|2
316	2002\2003	4.33333	3.90625	4.38333	4.77778	4.759	4.44651	2|1
317	2002\2003	3.57143	2.71875	2.89231	3.40741	4.037	3.34091	2|2
318	2002\2003	3.53488	3.6875	3.91667	3.81481	4.222	3.87037	2|1
319	2002\2003	3.25	2.25	3.375	3.44444	3.419	3.21397	2|2
320	2002\2003	3.57778	3.03125	3.21212	3.85185	3.965	3.52423	2|1
321	2002\2003	2.90476	2.375	2.61905	3.6129	2.712	2.79487	2|2
322	2002\2003	3.61364	3.09375	3.36667	3.85185	3.889	3.56682	2|1
323	2002\2003	4.69048	4.4375	4.86667	4.92593	4.852	4.77209	1st
324	2002\2003	3.04651	2.53125	2.69737	3	3.015	2.86	2|2
325	2002\2003	1.73438	2.22581	2.63889	2.775	3.754	2.64925	2|2
326	2002\2003	2.95455	2.625	2.34921	2.44444	2.704	2.61943	2|2
327	2002\2003	3.85714	3.5	4.16667	4.77778	4.556	4.1814	2|1
328	2002\2003	1.92593	1.78125	2.05814	2.15556	3.229	2.30314	3rd
329	2002\2003	3.37209	2.75	3.14062	3.40741	4.241	3.43182	2|2
330	2002\2003	2.72917	1.96875	2.8209	3.125	3.785	2.98305	2|2
331	2002\2003	2.875	2.375	3.25373	3	4.107	3.22553	2|2
332	2002\2003	2.63043	2.53125	2.61765	3.2	3.474	2.8927	2|2
333	2002\2003	2.7619	2.6875	2.71622	2.75758	3.164	2.83884	2|2
334	2002\2003	4.02381	4	3.60317	4.07407	4.222	3.95413	2|1
335	2002\2003	3.07143	3	2.67164	3.6	3.574	3.13333	2|2
336	2002\2003	3.95455	4	4.23333	4.51852	4.63	4.2765	2|1
337	2002\2003	4.88095	4.75	4.98333	4.96296	4.87	4.89767	1st
338	2002\2003	3.66667	3.28125	3.8	3.7037	4.074	3.75349	2|1
339	2002\2003	3.90476	3.21875	3.91667	3.9	4.167	3.87156	2|1
340	2002\2003	3.83333	3.375	3.5	3.53333	3.965	3.66968	2|1
341	2002\2003	2.23077	2.3125	2.47297	3.33333	3.772	2.80165	2|2
342	2002\2003	2.70833	3.09375	2.61972	3.86667	4.111	3.20426	2|2
343	2002\2003	3.06977	3.5625	4.08333	3.96296	4.111	3.7963	2|1
344	2002\2003	4.21429	3.78125	3.98413	4.59259	4.204	4.12844	2|1
345	2002\2003	2.72549	2.625	2.4625	3.55556	3.194	2.83333	2|2
346	2002\2003	4	3.71875	3.76667	3.88889	4.185	3.92661	2|1
347	2002\2003	3.95238	3.71875	3.31746	3.66667	4.037	3.71946	2|1
348	2002\2003	2.91304	2.96875	2.5641	3.22222	3.509	2.97899	2|2
349	2002\2003	3.13636	3.21875	3.68333	3.77778	4.352	3.68203	2|1
350	2002\2003	2.64444	3.0625	2.50704	3	2.619	2.69959	2|2
351	2002\2003	2.28302	2.5	2.44444	2.51515	4	2.77049	2|2
352	2002\2003	4.09524	3.375	4.13333	4.2963	4.259	4.06512	2|1
353	2002\2003	2.68182	2.5	2.78788	3.44444	4.179	3.15111	2|2
354	2002\2003	2.88095	2.84375	2.74286	3.26667	3.796	3.10088	2|2
355	2002\2003	2.17021	2.21875	2.38667	2.62791	3.127	2.54615	2|2
356	2002\2003	1.86207	1.1875	1.54023	2.43243	2.933	2.04152	3rd
357	2002\2003	3.54762	3.96875	4	4.03704	4.315	3.9907	2|1
358	2002\2003	4.07143	3.6875	4.3	4	4.056	4.06512	2|1
359	2002\2003	3.57143	3.4375	3.12698	3.77778	4.241	3.61468	2|1
360	2002\2003	2.29268	3.2	2.70492	2.85185	3.561	2.95133	2|2
361	2002\2003	2.09804	2.6875	2.95385	3.26667	3.778	2.96121	2|2
362	2002\2003	3.71429	3.65625	4.3	4.74074	4.611	4.22326	2|1
363	2002\2003	2.68	1.78125	1.81928	2.88372	2.41	2.28866	3rd
364	2002\2003	2.31579	1.71875	1.44944	1.5122	2.056	1.8012	3rd
365	2002\2003	2.13208	2.125	2.54054	3.16667	3.78	2.77016	2|2
366	2002\2003	2.8913	2.5	2.59375	3.48148	3.81	3.05727	2|2
367	2002\2003	3.21429	2.46875	3.04762	3.55556	3.662	3.23144	2|2
368	2002\2003	4.71429	4.28125	4.46667	4.7037	4.722	4.5814	1st
369	2002\2003	3.83333	3.75	3.95	4.51852	4.241	4.04186	2|1
370	2002\2003	2.63265	2.46875	2.96923	3.7931	4.161	3.22078	2|2
371	2002\2003	2.36842	2.0625	2.33735	2.41026	3.78	2.63704	2|2
372	2002\2003	3	2.84375	2.81081	2.85714	3.389	2.98739	2|2
373	2002\2003	2.69231	2.10638	1.66197	2.18519	1.828	1.97115	3rd
374	2002\2003	4	3.27273	4.05	3.88462	4.185	3.93488	2|1

## Sheet: Elect & Elect Engineering
Sample	Year of Entry	First Year GPA	Second Year GPA	Third Year GPA	Fourth Year GPA	Fifth Year GPA	Final CGPA	Class of Degree
1	2003\2004	3.24324	2.44444	3.05263	3.53571	2.652	2.90987	2|2
2	2003\2004	3.40541	3.4	3.95918	4.11111	3.787	3.71707	2|1
3	2003\2004	4.21622	4.33333	4.67347	4.55556	4.681	4.50244	1st
4	2003\2004	2.67568	3	3.13462	3.44444	3.25	3.09091	2|2
5	2003\2004	4.08108	4.64444	3.66038	4.14815	4.043	4.09569	2|1
6	2003\2004	4.10811	4.2	3.82	4.48148	3.489	3.96602	2|1
7	2003\2004	3.91892	4.15556	4.15385	4.37037	4.229	4.15789	2|1
8	2003\2004	3.16216	3.53333	3.2549	3.88889	2.786	3.25463	2|2
9	2003\2004	3.91892	3.75556	3.56863	4.14815	3.42	3.70952	2|1
10	2003\2004	4.7027	4.71111	4.57143	4.66667	4.277	4.57073	1st
11	2003\2004	4.40541	4.04444	4.32653	4.66667	4.319	4.32195	2|1
12	2003\2004	3.54054	2.86957	4.39216	4.03704	3.22	3.57273	2|1
13	2003\2004	3.10811	3.22222	3.81633	4.22222	3.62	3.56731	2|1
14	2003\2004	3.97297	4.44444	4.04082	4.62963	4.362	4.26829	2|1
15	2003\2004	3.59459	3.62222	4	4.07407	4.191	3.89756	2|1
16	2003\2004	3.67568	3.26667	2.62069	3.59259	2.705	3.05702	2|2
17	2003\2004	3.37838	3.84444	3.98	4	3.766	3.79612	2|1
18	2003\2004	4.18919	4.11111	4.55102	4.77778	4.25	4.34951	2|1
19	2003\2004	3.7027	3.6	3.69811	3.82759	2.898	3.51174	2|1
20	2003\2004	3.54054	3.26667	3.76	3.51852	3.538	3.53081	2|1
21	2003\2004	2.54286	2.21739	1.74286	2.44828	2.165	2.14176	3rd
22	2003\2004	3.02703	2.75556	2.59701	3.53571	2.597	2.80335	2|2
23	2003\2004	3.24324	2.37778	2.6	2.60714	2.244	2.53386	2|2
24	2003\2004	3.89189	3.95556	4	4.55556	4.042	4.0534	2|1
25	2003\2004	3.7027	4.33333	4.09615	4.59259	2.784	3.82547	2|1
26	2003\2004	3.5641	3.48	3.03509	3	2.247	2.97166	2|2
27	2007\2008	3.70213	2.5	3.10345	3.06897	2.565	2.96498	2|2
28	2007\2008	4.93617	4.4717	4.17021	4.37931	4.118	4.53425	1st
29	2007\2008	4.12766	3.03704	3.12245	2.80645	2.862	3.19665	2|2
30	2007\2008	3.95745	3.60377	3.97872	3.89655	3.714	3.90455	2|1
31	2007\2008	3.40426	2.55172	2.30508	3.16129	2.292	2.65769	2|2
32	2007\2008	3.59574	3.21569	3.06	3.13793	3.348	3.27803	2|2
33	2007\2008	3.6383	2.0625	1.18182	1.54839	2.098	2.07333	3rd
34	2007\2008	4.87234	4.32653	4.06383	3.68966	3.714	4.26389	2|1
35	2007\2008	4.40426	3.37037	3.12766	2.87097	3.255	3.43913	2|2
36	2007\2008	2.97872	2.54839	2.40351	2.6129	2.783	2.66797	2|2
37	2007\2008	3.82979	1.96	2.76596	2.57143	2.925	2.736	2|2
38	2007\2008	4.40426	4.10204	3.2766	4.10345	3.551	3.95833	2|1
39	2007\2008	3.3617	1.80597	3.05769	2.8	2.517	2.64961	2|2
40	2007\2008	4	2.7931	3.31915	3.27586	2.963	3.3087	2|2
41	2007\2008	3.42553	3.01667	2.87273	3.51724	2.891	3.15768	2|2
42	2007\2008	4.29787	4.04082	4.44681	3.96552	4.391	4.24771	2|1
43	2007\2008	4.57447	4.10204	4.68085	4.48276	4.184	4.49537	1st
44	2007\2008	4.68085	3.4898	3.55319	3.51724	2.959	3.72685	2|1
45	2007\2008	3.76596	2.22727	2.25758	2.78125	3.055	2.74436	2|2
46	2007\2008	4.08511	3.22642	3.76596	4.06897	3.694	3.81364	2|1
47	2007\2008	4.23404	3.45283	3.78723	3.31034	3.63	3.70721	2|1
48	2007\2008	4.06383	3.03704	3.61224	3.62069	3.469	3.61883	2|1
49	2007\2008	3.74468	2.06061	2.78947	2.82456	3.13	2.93061	2|2
50	2007\2008	4.59574	4.17647	4.25532	3.7931	3.898	4.26606	2|1
51	2007\2008	4.53191	4.12245	4.38298	4.34483	4.163	4.40278	2|1
52	2007\2008	4.80851	3.94444	4.23404	4.75862	3.837	4.3945	2|1
53	2007\2008	4.82979	4.5102	4.57447	4.55172	4.122	4.61574	1st
54	2007\2008	4.34043	4.10204	4.21277	4.13793	4.184	4.2963	2|1
55	2007\2008	4.23404	3.79592	3.59574	3.68966	3.08	3.75576	2|1
56	2007\2008	4.6383	4.28	4.3617	3.65517	3.918	4.30876	2|1
57	2007\2008	3.44681	3.2	3.5102	3.19355	3.652	3.40789	2|2
58	2007\2008	4.12766	3.38776	3.87234	3.68966	3.48	3.79263	2|1
59	2007\2008	4.44681	3.67347	3.83673	3.51724	4.106	3.9457	2|1
60	2007\2008	4.31915	2.83333	3.01818	3.27586	3.26	3.29289	2|2
61	2007\2008	4.57447	4.68	4.23404	4.06897	3.755	4.37788	2|1
62	2007\2008	4.06383	3.28302	3.34043	2.67742	3.673	3.45815	2|2
63	2007\2008	3.12766	1.34328	2.19118	2.4	2.532	2.25952	3rd
64	2007\2008	4.19149	3.54902	3.59574	3.82759	3.469	3.79817	2|1
65	2007\2008	4.08511	3.09804	3.93878	3.96552	3.469	3.76364	2|1
66	2007\2008	4.74468	4.42857	4.53191	4.24138	2.519	4.16438	2|1
67	2007\2008	3.23404	2.4127	2.10417	1.9375	2.444	2.45357	2|2
68	2007\2008	4.3617	3.01818	3.46809	2.375	3.625	3.4386	2|2
69	2007\2008	3.65957	3.12245	3.21154	3.96552	3.735	3.57466	2|1
70	2007\2008	4.78723	4.5102	3.3913	3.17647	4.615	4.18222	2|1
71	2007\2008	4.74468	3.73469	3.74468	3.13793	3.208	3.75909	2|1
72	2007\2008	4.17021	3.38889	4.06383	3.34483	3.149	3.63839	2|1
73	2007\2008	3.87234	3.07547	2.58333	2.75	3.182	3.13656	2|2
74	2007\2008	4.80851	4.7551	4.74468	5	4.245	4.79167	1st
75	2007\2008	4.7234	4.67347	4.65957	4.62069	3.918	4.61111	1st
76	2007\2008	4.68085	3.4717	3.76596	2.96552	3.18	3.65487	2|1
77	2007\2008	4.34043	4.05882	4.42553	4.13793	3.653	4.21101	2|1
78	2007\2008	4.7234	3.95918	4.34043	4.24138	3.959	4.33796	2|1
79	2007\2008	4.31915	3.68627	3.87234	4.06897	3.442	3.93665	2|1
80	2007\2008	4.34043	2.7931	2.10638	2.09677	3.054	2.98	2|2
81	2007\2008	3.57447	3.07143	3.66	3.65517	3.365	3.51092	2|1
82	2007\2008	4.59574	3.87755	4.19149	3.7931	3.347	4.06019	2|1
83	2007\2008	3.42553	3.12245	3.5098	3.48387	3.686	3.52703	2|1
84	2007\2008	4.68085	4.28571	4.21277	3.72414	3.87	4.19266	2|1
85	2007\2008	4.02128	2.58065	2.78723	2.25806	2.256	2.77099	2|2
86	2007\2008	4.23404	2.77586	2.13559	2.29032	2.608	2.7881	2|2
87	2007\2008	3.91489	2.96429	2.78571	3.44828	3.288	3.30638	2|2
88	2007\2008	3.08511	3.11321	3.52	3.62069	3.469	3.41256	2|2
89	2007\2008	4.57447	3.93878	3.64	3.06897	3.296	3.74236	2|1
90	2007\2008	3.3617	2.44068	2.5	2.64516	2	2.5	3rd
91	2007\2008	4.04255	2.94545	3.21277	2.93548	3.585	3.36481	2|2
92	2007\2008	4.38298	3.46939	3.95745	3.41379	3.98	3.8733	2|1
93	2007\2008	4.85106	4.57143	4.93617	4.72414	4.265	4.76852	1st
94	2007\2008	4.31915	3.09804	3.25	3.24138	2.47	3.21285	2|2
95	2007\2008	3.80851	2.53226	2.64912	3.62069	3.154	3.12397	2|2
96	2007\2008	3.91489	4	4.7234	4.55172	3.857	4.27315	2|1
97	2007\2008	3.78723	3.17857	3.17308	3.48276	2.878	3.27468	2|2
98	2007\2008	4.25532	3.37736	3.69388	3.55172	3.673	3.7973	2|1
99	2007\2008	4.25532	4.04082	3.93617	4.31034	2.931	3.90222	2|1
100	2007\2008	4.02128	2.98148	3.68085	2.74194	3.176	3.34783	2|2
101	2007\2008	4.02128	3.60714	3.20755	3.48276	3.674	3.5974	2|1
102	2007\2008	4.19149	3.58	3.34615	3.58621	3.035	3.61135	2|1
103	2007\2008	4.65957	3.12281	4.02128	4.27586	3.481	3.96	2|1
104	2007\2008	4.17021	3.39623	3.40426	3.34483	3.373	3.54626	2|1
105	2007\2008	4.12766	3.67925	4	4.03448	2.98	3.84259	2|1
106	2007\2008	4.12766	2.8	4.38298	3.96774	3.608	3.82667	2|1
107	2007\2008	3.89362	4.10204	4.53191	4.03448	4.082	4.23148	2|1
108	2007\2008	4.2766	4.08163	4.2766	3.48276	4	4.06849	2|1
109	2007\2008	4.21277	2.90566	2.46939	3.44186	3.392	3.32218	2|2
110	2007\2008	4.6383	3.77551	4.12766	3.82759	3.6	4.11111	2|1
111	2007\2008	2.85106	2.16216	1.87879	1.76	2.326	2.22148	3rd
112	2007\2008	4.04255	3.62745	3.97917	3.13793	3.612	3.77376	2|1
113	2007\2008	4.40426	3.95918	4.53191	4.62069	4.102	4.39352	2|1
114	2007\2008	3.74468	3.15094	2.57895	2.75862	3.192	3.09244	2|2
115	2007\2008	4.44681	4	4.19149	3.37931	4	4.05505	2|1
116	2007\2008	4.6383	4.63265	4.53191	4.44828	4.102	4.57407	1st
117	2008\2009	4.08889	3.33333	4.06383	3.96774	3.816	3.82743	2|1
118	2008\2009	4.48889	3.68627	3.83673	3.77778	4.457	4.05963	2|1
119	2008\2009	3.77778	1.96552	2.26154	1.83871	2.955	2.58271	2|2
120	2008\2009	3.8	2.46429	1.85938	2.71429	2.778	2.64777	2|2
121	2008\2009	4.2	3.41818	2.46552	3.48148	3.17	3.28879	2|2
122	2008\2009	3.68889	2.40351	2.56897	3.10345	2.361	2.744	2|2
123	2008\2009	4.17778	3.56604	3.65957	3.03846	2.765	3.46396	2|2
124	2008\2009	4.26667	3.69811	3.03922	3.95833	3.49	3.64286	2|1
125	2008\2009	4.22222	2.68966	1.94231	2	2.716	2.72835	2|2
126	2008\2009	4.24444	4.10204	3.91489	3.20833	3.592	3.87383	2|1
127	2008\2009	3.8	2.79661	2.38298	2.12903	2.408	2.70751	2|2
128	2008\2009	4.68889	3.86275	4.10638	3.72414	4.227	4.14352	2|1
129	2008\2009	4.24444	3.4902	3.30612	3.17241	3.261	3.51364	2|1
130	2008\2009	4.28889	3.81132	4.14894	4.26923	4.447	4.17431	2|1
131	2008\2009	4.04444	3.79592	4.10638	4.2069	3.932	4	2|1
132	2008\2009	4.57778	3.46154	3.06	3.69231	3.766	3.69091	2|1
133	2008\2009	4.46667	4.14286	4.08511	4.03448	4	4.15421	2|1
134	2008\2009	4.06667	3.80392	3.93617	3.59259	4.065	3.91667	2|1
135	2008\2009	4.55556	3.59184	2.76364	2.03226	2.486	3.29412	2|2
136	2008\2009	4.06667	2.94444	3.19149	3	2.938	3.23077	2|2
137	2008\2009	4.08889	3.55102	3.34043	3.17241	3.522	3.56019	2|1
138	2008\2009	4.66667	4.06122	3.51064	3.68966	3.152	3.82407	2|1
139	2008\2009	3.44444	3.10204	3.02041	2.21875	2.113	2.77215	2|2
140	2008\2009	3.77778	2.83636	1.82609	2.44828	2.192	2.51095	2|2
141	2008\2009	4.15556	2.93878	3.07692	3.93103	3.936	3.55856	2|1
142	2008\2009	4.2	2.75472	1.87302	2.62963	2.438	2.69841	2|2
143	2008\2009	3.71111	2.67273	2.73214	2.82759	2.911	2.95436	2|2
144	2008\2009	4.88889	3.81633	3.68085	3.7931	3.826	4.00926	2|1
145	2008\2009	4.02222	2.94545	2.35593	2.27586	2.557	2.82731	2|2
146	2008\2009	4.64444	3.78431	3.7234	3.96552	4.318	4.08333	2|1
147	2008\2009	4.13333	2.72881	3	2.6	2.685	3.01626	2|2
148	2008\2009	4.68889	3.91837	4.53191	4	4.432	4.33178	2|1
149	2008\2009	4.62222	4.67347	4.78723	4.51724	4.886	4.71028	1st
150	2008\2009	3.75556	3.16667	3.53191	3.74074	3.739	3.55708	2|1
151	2008\2009	4.75556	3.69388	4.02128	4.37931	4.136	4.1729	2|1
152	2008\2009	3.73333	3.22642	3.32	3.11538	2.98	3.28	2|2
153	2008\2009	4.46667	4.14286	4.14894	3.96552	4.455	4.25234	2|1
154	2008\2009	4.53333	4.2449	4.28	4.375	2.944	4.33641	2|1
155	2008\2009	4	3.45098	3.65957	3.68966	4	3.75463	2|1
156	2008\2009	4.71111	4.36735	4.19149	4.25	3.776	4.25234	2|1
157	2008\2009	3.44444	3.05172	1.66667	1.31429	2.679	2.47569	2|2
158	2008\2009	4.93333	4.69388	4.78723	4.75862	4.864	4.80841	1st
159	2008\2009	3.57778	2.48276	2.94643	3.48276	3.13	3.05556	2|2
160	2008\2009	3.22222	3.41818	3.51064	3.53846	3	3.32273	2|2
161	2008\2009	4.28889	3.79592	3.78723	3.2069	3.261	3.7037	2|1
162	2008\2009	4.62222	4.32653	4.74468	4.72414	4.909	4.65421	1st
163	2008\2009	4.88889	4.7551	4.82979	4.37931	4.182	4.63084	1st
164	2008\2009	4.77778	4.20408	4.89362	4.48276	4.545	4.58411	1st
165	2008\2009	4.31111	3.40816	3.93617	3.78261	3.48	3.77103	2|1
166	2008\2009	3.46667	2.90909	2.25862	3	2.12	2.63529	2|2
167	2008\2009	4.75556	3.53061	3.33333	3.43333	3.523	3.72685	2|1
168	2008\2009	3.42222	3.06122	2.4386	3.09677	3.327	3.03896	2|2
169	2008\2009	4.2	3.47059	3.72	3.48276	3.886	3.76256	2|1
170	2008\2009	4.84444	4.59184	4.70213	4.65517	4.864	4.73364	1st
171	2008\2009	4.84444	4.5102	4.68085	4.51724	4.773	4.6729	1st
172	2008\2009	4.42222	4.04082	4.23404	3.69565	3.94	4.1028	2|1
173	2008\2009	4.82222	4.5102	4.70213	4.65517	4.932	4.7243	1st
174	2008\2009	4.82222	4.30612	4.40426	3.93103	4.045	4.33178	2|1
175	2008\2009	4.37778	3.5102	3.08511	2.6875	3.212	3.40889	2|2
176	2008\2009	4.06667	3.57143	2.85714	2.96875	3.5	3.41333	2|2
177	2008\2009	4.26667	3.30909	3.95745	3.82759	3.727	3.79545	2|1
178	2008\2009	4.37778	4.5102	4.68085	4.65517	4.5	4.53738	1st
179	2008\2009	3.51111	2.96552	2.08065	2.38235	2.449	2.64552	2|2
180	2008\2009	3.17778	3.60784	2.77778	3.14815	3.26	3.17797	2|2
181	2008\2009	3.86667	3.4386	3.16981	3.07407	3.208	3.36957	2|2
182	2008\2009	4.51111	3.38182	3.12766	3.375	3.446	3.56828	2|1
183	2008\2009	4.57778	4.42857	4.70213	4.41379	4.761	4.58796	1st
184	2008\2009	4.82222	4.61224	4.65957	4.65517	4.75	4.70093	1st
185	2008\2009	4.68889	3.53061	4.23529	4.31034	4.341	4.20183	2|1
186	2008\2009	3.46667	2.79592	1.91935	1.83871	2.264	2.43066	2|2
187	2008\2009	4.22222	3.22642	4.6383	4.68966	4.795	4.24771	2|1
188	2008\2009	4.2	3.67347	3.59574	3.75	3.471	3.72685	2|1
189	2008\2009	4.17778	2.77551	2.09091	2.48387	3.027	2.95062	2|2
190	2008\2009	3.84444	2.75862	3.14706	3.06452	2.986	3.12552	2|2
191	2008\2009	4.86667	4.69388	4.70213	4.7037	4.326	4.65421	1st
192	2008\2009	4.31111	4.15686	3.65957	3.7931	3.479	3.88636	2|1
193	2008\2009	3.51111	3.19608	2.14754	2.13043	2.186	2.59023	2|2
194	2008\2009	3.95556	3.73469	4.21277	4.31034	4.455	4.11215	2|1
195	2008\2009	4.11111	3.27451	2.72	3.10345	3.688	3.38565	2|2
196	2008\2009	4.42222	3.4902	3.3617	3.62069	3.438	3.65909	2|1
197	2008\2009	4.24444	3.64151	2.80769	3.25926	3.553	3.50446	2|1
198	2008\2009	4.35556	4.21569	3.78723	3.5	4.191	4.06019	2|1
199	2008\2009	3.53333	2.27273	1.80882	2.11429	2.629	2.4359	2|2
200	2008\2009	3.24444	2.08333	2.15	2.3	2.455	2.41762	2|2
201	2006\2007	3.86957	3.38776	3.35294	3.31034	3.362	3.47964	2|2
202	2006\2007	2.71739	1.90164	1.85294	3.54167	2.198	2.24667	3rd
203	2006\2007	4.23913	4.21569	4.1087	4.27586	3.841	4.14884	2|1
204	2006\2007	4.23913	3.77551	3.5	4.34483	3.326	3.81395	2|1
205	2006\2007	2.95652	2.90476	2.33333	2.93103	2.507	2.68401	2|2
206	2006\2007	3.31915	1.77551	2.01087	3.09677	3.077	2.91736	2|2
207	2006\2007	2.87234	1.58824	2.42373	2.35484	2.704	2.59615	2|2
208	2006\2007	4.21739	3.63265	3.7551	3.93103	3.609	3.83486	2|1
209	2006\2007	4.69565	4.59184	4.63043	4.75862	4.795	4.70892	1st
210	2006\2007	4.19565	3.54902	3.82609	3.68966	3.125	3.68493	2|1
211	2006\2007	4.32609	4.22449	4.23913	4.44828	4.477	4.35211	2|1
212	2006\2007	4.28261	3.23077	2.45902	2.37931	2.735	3.00781	2|2
213	2006\2007	3.32609	3.41667	2.50943	3.06897	2.185	2.82573	2|2
214	2006\2007	4.91304	4.77551	4.8913	4.7931	4.773	4.85446	1st
215	2006\2007	4.17391	2.91667	2.33824	3.41935	2.443	2.92015	2|2
216	2006\2007	4.32609	3.60417	3.03922	3.86207	2.579	3.4026	2|2
217	2006\2007	3.41304	3.2549	3.09615	3.62069	3.122	3.28319	2|2
218	2006\2007	3.76087	2.71154	2.02128	2.96552	2.337	2.66541	2|2
219	2006\2007	3.32609	3.19231	2.55556	3.03448	2.5	2.8903	2|2
220	2006\2007	4.02174	3.1	2.72881	3.48276	2.85	3.16803	2|2
221	2006\2007	4.21739	4.30612	4.32609	4.44828	3.909	4.24883	2|1
222	2006\2007	4.13043	3.79167	3.47826	3.51613	2.943	3.55804	2|1
223	2006\2007	3.69565	3.22917	2.98039	3.55172	3.722	3.42544	2|2
224	2006\2007	4.19565	3.59184	3.74	3.89655	3.644	3.8211	2|1
225	2006\2007	3.36957	2.70833	2.31818	3.56667	1.951	2.59191	2|2
226	2006\2007	3.93478	3.31481	3.125	3.7931	3.29	3.49772	2|1
227	2006\2007	4.91304	4.53061	4.71739	4.55172	4.75	4.723	1st
228	2006\2007	4.45652	4.30612	4.65217	4.44828	4.409	4.47418	2|1
229	2006\2007	3.8913	3.07692	2.07692	2.58621	2.25	2.68657	2|2
230	2006\2007	4.69565	4.08163	4.5	4.44828	4.25	4.40845	2|1
231	2006\2007	4.52174	3.77551	3.56522	3.62069	3.933	3.95928	2|1
232	2006\2007	3.34783	2.80702	3.60417	3.4	3.255	3.26872	2|2
233	2006\2007	4.67391	4.2449	4.71739	4.65517	4.864	4.64319	1st
234	2006\2007	4.30435	3.44898	3.82609	4.36667	3.977	3.96729	2|1
235	2006\2007	4.13043	3.60417	3.375	4	3.239	3.64055	2|1
236	2006\2007	3.52174	3.625	3.6	3.83871	2.902	3.4646	2|2
237	2009\2010	4.11111	3.4	4.10638	2.93103	3.804	3.72687	2|1
238	2009\2010	3.86667	3.32653	3.95745	3.75862	4	3.78182	2|1
239	2009\2010	4.51111	3.76923	4.51064	4.55172	4.468	4.33182	2|1
240	2009\2010	3.33333	2.57627	3.70833	3.48276	3.383	3.24561	2|2
241	2009\2010	4.17778	3.39583	4.18367	3.41379	3.667	3.79452	2|1
242	2009\2010	4.26667	3	3.61364	2.77419	3.96	3.56306	2|1
243	2009\2010	4.82222	4	4.57447	4.68966	4.638	4.52535	1st
244	2009\2010	4.64444	4.08163	4.44681	3.89655	3.872	4.20737	2|1
245	2009\2010	4	2.70909	3.44681	3.17241	3.149	3.27803	2|2
246	2009\2010	3.86667	3.78431	4.34783	3.90323	4.542	4.09955	2|1
247	2009\2010	4.22222	2.85714	2.89362	3.41935	3.3	3.31982	2|2
248	2009\2010	4.17778	3.59184	4.10638	3.51724	3.837	3.86758	2|1
249	2009\2010	3.82222	2.90196	3.63636	3.25806	3.596	3.44395	2|2
250	2009\2010	4.37778	3.81633	4.57447	4.24138	4.723	4.35023	2|1
251	2009\2010	4.73333	3.67347	4.08511	4.10345	4.468	4.21198	2|1
252	2009\2010	4.64444	3.64706	4.70213	4.48276	4.362	4.34247	2|1
253	2009\2010	3.86667	2.63793	3.91489	3.93548	4.532	3.71053	2|1
254	2009\2010	4.53333	3.7551	4.14894	3.62069	3.796	3.99087	2|1
255	2009\2010	4.08889	2.57143	2.93478	3.09677	3.273	3.19409	2|2
256	2009\2010	4.22222	3.06122	4.40426	3.75862	4.383	3.97235	2|1
257	2009\2010	4.11111	3.22222	4.14894	3.2069	4.042	3.7713	2|1
258	2009\2010	4.64444	4.15686	4.46809	4.10345	4.489	4.38813	2|1
259	2009\2010	3.22222	2.38983	3.57447	3.54839	3.784	3.26293	2|2
260	2009\2010	4.46667	3.93878	4.06383	3.40625	4.255	4.11982	2|1
261	2009\2010	3.35556	2.72131	3.28	3.35484	3.811	3.27917	2|2
262	2009\2010	3.68889	3.27451	4.5	3.87097	3.854	3.81735	2|1
263	2009\2010	3.6	2.85455	4.0625	3.77419	4.24	3.68122	2|1
264	2009\2010	3.26667	2.06557	3.2549	2.83871	3.483	2.96341	2|2
265	2009\2010	3.8	2.87719	3.83333	3.51613	3.809	3.53947	2|1
266	2009\2010	2.88889	2.34483	3.52	3.3871	3.473	3.08787	2|2
267	2009\2010	3.62222	2.61111	3.34043	2.75862	3.725	3.23451	2|2
268	2009\2010	4.04444	3.57143	4.3617	4.41379	4.043	4.0553	2|1
269	2009\2010	4.04444	3.2037	4.14894	3.44828	3.532	3.67568	2|1
270	2009\2010	3.2	2.51724	3.86	3.6	3.809	3.34783	2|2
271	2009\2010	3.55556	3	3.95918	3.89655	4.298	3.713	2|1
272	2009\2010	3.75556	2.81132	3.2766	3.06897	3.269	3.23451	2|2
273	2009\2010	4.6	3.61224	4.35556	4.12903	3.878	4.10046	2|1
274	2009\2010	4.71111	4.10204	4.74468	4.48276	4.723	4.553	1st
275	2009\2010	3.48889	3.21569	3.3617	3.09677	3.462	3.34071	2|2
276	2009\2010	3.95556	3.26923	4.12245	4.06897	4.043	3.86486	2|1
277	2009\2010	4.88889	4.63265	4.59574	4.41379	4.191	4.553	1st
278	2009\2010	4.13333	3.39216	4.19149	3.55172	4.064	3.88128	2|1
279	2009\2010	3.33333	2.5	3.80851	3.24138	3.596	3.26106	2|2
280	2009\2010	4.31111	3.31481	4	4.03448	4.043	3.90991	2|1
281	2009\2010	3.64444	2.40351	3.21277	3.12903	3.686	3.21834	2|2
282	2009\2010	4.31111	3.15385	3.6383	3.2069	3.776	3.63514	2|1
283	2009\2010	3.97778	3.32692	4.55319	4.17241	4.234	4.02727	2|1
284	2009\2010	4.6	3.44898	4.52273	4	4.167	4.14286	2|1
285	2009\2010	4.64444	4.22449	4.44681	3.75862	4.471	4.35294	2|1
286	2009\2010	3.88889	2.36207	3.78723	2.96552	3.49	3.27632	2|2
287	2009\2010	4.06667	3.36735	3.72917	3.40625	4.633	3.86996	2|1
288	2009\2010	3.33333	2.23636	3.0625	3.11111	3.236	2.99578	2|2
289	2009\2010	4.73333	4.20408	4.70833	4.76667	4.915	4.65297	1st
290	2009\2010	4.66667	3.61224	4.31111	4.74194	4.688	4.37156	2|1
291	2009\2010	3.77778	2.82353	4.3125	3.41379	3.872	3.64545	2|1
292	2009\2010	4.55556	3.86538	4.42553	3.93103	4.041	4.17117	2|1
293	2009\2010	4.48889	3.46154	4.04255	4.51724	4.128	4.07727	2|1
294	2009\2010	4.53333	3.5102	3.93617	2.58621	3.868	3.7713	2|1
295	2009\2010	3.88889	3.28846	3.97872	3.37931	3.851	3.69091	2|1
296	2009\2010	4.55556	3.08163	3.91837	3.31034	3.961	3.79372	2|1
297	2009\2010	4.28889	2.84314	4.02128	3.77419	4.208	3.81081	2|1
298	2009\2010	2.71429	2.49057	3.42	3.33333	3.68	3.15789	2|2
299	2009\2010	4.31111	2.7069	3.57143	2.7931	3.556	3.4	2|2
300	2009\2010	4.33333	3.32609	3.57447	3.13793	3.407	3.57919	2|1
301	2009\2010	3.51111	2.35088	3.25	2.74194	3.28	3.01732	2|2
302	2009\2010	4.13333	3.09259	3.95745	3.03448	3.25	3.50661	2|1
303	2009\2010	4.13333	3.62	4.46809	3.62069	3.915	3.97248	2|1
304	2009\2010	3.84444	3.13208	3.95833	3.93548	4.021	3.75	2|1
305	2009\2010	4.48889	2.75862	3.7551	3.37931	3.796	3.6087	2|1
306	2009\2010	3.88889	2.36842	3.47059	2.64	3.561	3.21702	2|2
307	2009\2010	3.26667	2.72414	3.28571	3.19355	3.558	3.19149	2|2
308	2004\2005	4.38636	4.27083	4.44898	4.48276	4.318	4.37383	2|1
309	2004\2005	3.97727	2.42623	2.26531	2.41509	2.236	2.5914	2|2
310	2004\2005	3.72727	4.6087	4.46939	4.31034	4.432	4.31604	2|1
311	2004\2005	3.90909	4.78261	4.67347	4.55172	4.682	4.52358	1st
312	2004\2005	3.18182	2.76471	3.26	3.48276	3.396	3.18919	2|2
313	2004\2005	4.31818	4.26087	4.14286	4.27586	3.886	4.16981	2|1
314	2004\2005	3.18182	3.02083	3.7451	3.9375	3.24	3.39556	2|2
315	2004\2005	4.38636	4.5	4.40816	4.24138	3.955	4.30841	2|1
316	2004\2005	3.02222	3.34	3.01818	2.69697	3.262	3.10484	2|2
317	2004\2005	3.18182	2.36364	2.98039	2.81081	3.127	2.86166	2|2
318	2004\2005	3.20455	3.28261	3.04082	3.93939	3.478	3.35321	2|2
319	2004\2005	4.15909	4.13043	4.26531	4.27586	4.386	4.24057	2|1
320	2004\2005	4.47727	4.6087	4.59184	4.75862	4.25	4.52358	1st
321	2004\2005	4.59091	4.76087	4.7551	4.55172	4.841	4.71226	1st
322	2004\2005	2.77273	2.2623	2.42	2.10256	2.155	2.43939	3rd
323	2004\2005	3.27273	2.90909	3.11765	2.82353	3.265	3.08584	2|2
324	2004\2005	4.75	4.67391	4.71429	4.58621	4.318	4.61321	1st
325	2004\2005	4.84091	4.78261	5	4.96552	4.818	4.87736	1st
326	2004\2005	2.81818	2.31667	3.7451	3.30303	3.739	3.14103	2|2
327	2004\2005	4.5	4.1087	4.02041	3.2069	2.804	3.74429	2|1
328	2004\2005	3.4	1.75806	2.02778	2.5	2.106	2.46875	3rd
329	2004\2005	4.79545	4.30435	4.26531	4.41379	4.341	4.41981	2|1
330	2004\2005	3.88636	4.32609	4.16327	4.44828	4.205	4.18868	2|1
331	2004\2005	3.64444	2.77193	1.94231	1.9375	2.169	2.38629	3rd
332	2004\2005	2.61364	3.13208	3.27451	2.91176	2.98	3	2|2
333	2004\2005	4.72727	4.67391	4.67347	4.10345	4.659	4.60377	1st
334	2004\2005	4.25	4.23913	4.40816	4.58621	4.244	4.32864	2|1
335	2004\2005	2.82222	1.84286	2.17647	2	1.857	2.06329	3rd
336	2004\2005	4.81818	4.6087	4.7551	4.86207	4.75	4.75	1st
337	2004\2005	4.34091	3.82609	3.5102	3.66667	3.636	3.7963	2|1
338	2004\2005	4.59091	4.56522	4.83673	4.75862	4.364	4.61792	1st
339	2004\2005	3.95455	3.64583	3.22449	3.05714	3.412	3.47137	2|2
340	2004\2005	2.86364	2.80702	2.5102	2.55556	2.889	2.73092	2|2
341	2004\2005	3.45455	3.22	3.73469	3.83333	3.553	3.53636	2|1
342	2004\2005	4.77273	4.73913	4.83673	4.31034	3.818	4.51887	1st
343	2004\2005	4.77273	4.58696	4.83673	4.68966	4.455	4.66981	1st
344	2004\2005	3.5	3.72917	3.75	4.27586	3.16	3.58407	2|1
345	2005\2006	3.53333	3.03846	3.46939	2.74194	3.545	3.30603	2|2
346	2005\2006	1.71277	3.37736	3.45283	3.65517	3.902	3.53478	2|1
347	2005\2006	3.57778	3.68	3.55319	3.2069	3.157	3.45045	2|2
348	2005\2006	3.28261	3.34	1.86885	2.29412	2.511	2.65818	2|2
349	2005\2006	3.51064	3.25	3.19231	3.82759	2.453	3.17904	2|2
350	2005\2006	2.79167	2.04	1.60317	1.55172	1.63	1.8292	3rd
351	2005\2006	2.97959	2.54167	2.25	1.37931	1.423	1.92669	3rd
352	2005\2006	4.02222	3.9	3.70213	2.55172	3.314	3.57207	2|1
353	2005\2006	3.48889	3.28	3.81633	3.44828	4.152	3.6484	2|1
354	2005\2006	4.37778	3.78	3.08511	3.17241	3.481	3.60538	2|1
355	2005\2006	3.97778	3.14	2.50943	2.16216	2.825	2.94332	2|2
356	2005\2006	3.41304	3.07843	2.44828	3.03448	2.702	2.89627	2|2
357	2005\2006	3.31915	3.48	2.38462	2	2.746	2.81369	2|2
358	2005\2006	3.7234	3.21569	2.43333	2.15152	2.77	2.89535	2|2
359	2005\2006	4.51111	4.64706	4.4375	4.17241	4.386	4.45622	2|1
360	2005\2006	3.86667	4.18	4.08511	3.37931	4.311	4.01389	2|1
361	2005\2006	4.6	4.08	4.07843	4.24138	4.609	4.31674	2|1
362	2005\2006	4.66667	4.46	4.14286	3.58621	4.413	4.30594	2|1
363	2005\2006	4.22222	4.04	4.19149	3.89655	4.045	4.09302	2|1
364	2005\2006	2.97826	1.625	1.58621	2.25806	2.317	2.15225	3rd
365	2005\2006	4.46667	4.74	4.44681	4.10345	4.455	4.47442	2|1
366	2005\2006	3.77778	3.61538	3.29167	2.93333	3.855	3.54783	2|1
367	2005\2006	3.86667	3.6	3.26415	3.55172	3.727	3.59276	2|1
368	2005\2006	4.2	3.94	3.6383	2.48276	3.98	3.74775	2|1
369	2005\2006	4.33333	4.6	4.42553	3.96552	3.977	4.29302	2|1
370	2005\2006	4.44444	4.86	4.65957	4.10345	4.386	4.53023	1st
371	2005\2006	4.84444	4.9	4.82979	4.62069	4.864	4.82791	1st
372	2005\2006	4.77778	4.9	4.82979	4.65517	5	4.84651	1st
373	2005\2006	3.61702	2.60784	2.36	2.19355	2.638	2.7027	2|2
374	2005\2006	3.91111	4.22	3.91489	3.03448	4.213	3.93119	2|1
375	2005\2006	4.64444	4.62	4.82979	4.44828	4.909	4.70698	1st
376	2005\2006	4.75556	4.72	4.65957	4.13793	4.614	4.61395	1st
377	2005\2006	4.55556	4.36	4.17021	3.96552	4.614	4.35814	2|1
378	2005\2006	4.33333	4.12	4	3.62069	4.159	4.07907	2|1
379	2005\2006	4.26667	4.12	3.82979	3.65517	4.091	4.0186	2|1
380	2005\2006	3.82979	3.86	3.8125	3.27586	4.06	3.8125	2|1
381	2005\2006	3.04167	3.24	3.43137	3.83871	4.136	3.5	2|1
382	2005\2006	4.26667	3.96	3.35294	3.06897	3.133	3.62771	2|1
383	2005\2006	4.24444	4.12	3.81633	3.34483	3.891	3.92694	2|1
384	2005\2006	3.5102	3.62	3.66667	2.73333	3.936	3.55507	2|1
385	2005\2006	3.45652	2.92	2.98361	2.4	2.377	2.82129	2|2
386	2005\2006	4.11111	4	3.38298	3.31034	4.184	3.84091	2|1
387	2005\2006	3.95455	3.625	2.35714	1.77419	2.507	2.85657	2|2
388	2005\2006	3.82222	3.48	3.08163	3.67742	4.489	3.69545	2|1
389	2005\2006	4.37778	4.2	3.46809	3	3.766	3.82569	2|1
390	2005\2006	3.97778	3.72	3.83333	3.8	3.932	3.85253	2|1
391	2005\2006	4.53333	4.46	4.17021	3.41379	3.511	4.07407	2|1
392	2005\2006	3.91111	4.12	4.53191	4.58621	4.614	4.33023	2|1
393	2005\2006	4.04444	3.62	4.2766	3.75862	4.318	4.01395	2|1
394	2005\2006	4.31111	4.72	4.54167	4.2069	4.705	4.52315	1st
395	2005\2006	3.32653	3.2449	1.98276	2.19355	1.579	2.27575	3rd
396	2005\2006	2.95833	2.66	2.1	2.67647	2.935	2.65354	2|2
397	2005\2006	4.11111	4.64	4.31915	4.24138	4.659	4.4093	2|1
398	2005\2006	4.08889	4.38	3.95745	3.13793	4.267	4.03704	2|1
399	2005\2006	3.26667	3.2	3.13208	2.85185	3.566	3.24123	2|2
400	2005\2006	4.91111	4.88	4.82979	4.27586	4.75	4.76744	1st
401	2005\2006	4.62222	4.7	4.85106	4.68966	4.795	4.73488	1st
402	2005\2006	3.35556	3.52	3.40816	3.06897	3.109	3.31507	2|2
403	2005\2006	4.11111	3.12	2.88679	3	3.83	3.4087	2|2
404	2005\2006	2.95745	3.2	2.66667	2.72414	3.035	2.92917	2|2
405	2005\2006	3.33333	2.5	2.52308	2.54839	2.342	2.62313	2|2
406	2005\2006	2.47727	2.71429	1.04545	2.75862	3.409	2.52985	2|2
407	2005\2006	3.7234	3.52	2.12903	1.90323	2.763	2.82707	2|2

## Sheet: Info & Comm Engineering
Sample	Year of Entry	First Year GPA	Second Year GPA	Third Year GPA	Fourth Year GPA	Fifth Year GPA	Final CGPA	Class of Degree
1	2002\2003	2.03922	2.375	2.20513	2.66667	3.607	2.57143	2|2
2	2002\2003	1.7931	1.3871	2.34667	2.52632	2.662	2.23656	3rd
3	2002\2003	3.90476	3.46875	4.01667	4.14815	4.316	4.00917	2|1
4	2002\2003	2.58333	2.375	1.71765	1.90476	2.969	2.27306	3rd
5	2002\2003	2.82609	1.84375	2.80556	3.48718	3.661	2.99597	2|2
6	2002\2003	2.38776	1.82143	2.36111	2.21569	3.194	2.4771	3rd
7	2002\2003	2.90476	2.1875	3.43077	3.59259	3.596	3.21525	2|2
8	2002\2003	1.94545	1.98	2.34426	2.4	2.164	2.15242	3rd
9	2002\2003	3.68182	3.96875	3.76667	4.11111	3.825	3.83636	2|1
10	2002\2003	1.64062	2.21622	2.02703	2.57143	3.579	2.36861	3rd
11	2002\2003	2.13636	2.06667	1.97333	3.04651	3.03	2.46124	3rd
12	2002\2003	2.70213	3.03125	3.09091	3.92593	4.037	3.32743	2|2
13	2002\2003	3.95238	3.34375	3.85	3.92593	4.067	3.86425	2|1
14	2002\2003	2.09434	2.25	2.61765	2.38889	2.917	2.49799	2|2
15	2002\2003	2.29787	2.35714	1.86207	1.87719	3.667	2.39007	3rd
16	2002\2003	2.71739	2.33333	3.14286	3.2	3.983	3.1645	2|2
17	2002\2003	1.87931	1.90625	2.55072	2.76667	3.279	2.516	2|2
18	2002\2003	2.97619	3.25	3.83333	3.76667	4.426	3.72018	2|1
19	2002\2003	2.88462	2.02941	1.57143	2.6	2.922	2.32714	3rd
20	2002\2003	4.13953	3.53125	3.96667	3.88889	4.556	4.07407	2|1
21	2002\2003	3	2.625	3.34921	3.65625	4.352	3.45815	2|2
22	2002\2003	2.7619	2.9375	3.75385	4	4.444	3.64545	2|1
23	2002\2003	3.46512	2.68966	3.42857	3.33333	3.571	3.36199	2|2
24	2002\2003	2.16071	1.78125	1.90698	2.38298	3.108	2.29371	3rd
25	2002\2003	3.32558	3.0625	3.45312	3.37037	4.074	3.51364	2|1
26	2002\2003	4.64286	4.3125	4.68333	4.88889	4.907	4.70233	1st
27	2002\2003	2.62	2.625	3.48333	3.77778	3.333	3.16814	2|2
28	2002\2003	4.28571	4.46875	4.8	4.85185	4.667	4.62326	1st
29	2002\2003	3.57143	3.4375	3.7	4.51852	4.5	3.93953	2|1
30	2002\2003	1.75439	1.59259	1.47727	2.18462	2.593	1.91892	3rd
31	2002\2003	2.39583	2.75	3.53226	3.96296	3.907	3.31839	2|2
32	2002\2003	2.47826	2.71875	2.14286	3.05714	3.632	2.75304	2|2
33	2002\2003	2.61111	2.90625	3.30645	4.07407	4	3.34914	2|2
34	2003\2004	2.75676	1.76744	2.09231	2.7	2.739	2.41825	3rd
35	2003\2004	2.2973	2.26923	2.42857	2.73333	2.94	2.55372	2|2
36	2003\2004	2.97297	3.21739	3.68627	3.68966	3.957	3.51905	2|1
37	2003\2004	2.7027	1.6	1.73134	2.77778	3.099	2.36032	3rd
38	2003\2004	2.72973	2.78261	3.15385	4	3.706	3.25	2|2
39	2003\2004	3.48649	2.82609	4.04	4.13333	4.163	3.7217	2|1
40	2003\2004	2.94595	2.42222	3.06897	4.03448	3.766	3.19444	2|2
41	2003\2004	2.7027	1.95833	2.17188	3.13793	2.584	2.44314	3rd
42	2003\2004	4.54054	4.6	4.57447	4.65517	4.723	4.61951	1st
43	2003\2004	3.45946	3.46667	3.36	3.62069	3.957	3.57212	2|1
44	2003\2004	3.97297	4.04444	4.51064	4.65517	4.383	4.30244	2|1
45	2003\2004	3.10811	3.68889	4.33333	4.33333	4.191	3.94762	2|1
46	2003\2004	3.21622	3.4	3.71429	4.24138	4.3	3.77143	2|1
47	2003\2004	4.13514	3.91111	3.34043	3.68966	3.708	3.74272	2|1
48	2003\2004	3.42857	3.22222	3.15686	3.6875	3.872	3.45714	2|2
49	2003\2004	2.32432	2.65957	2.19672	3.33333	3.158	2.69397	2|2
50	2003\2004	2.7027	1.53333	1.47887	3.04	1.959	2.03822	3rd
51	2003\2004	2.56757	2.15789	2.58333	3.58621	2.594	2.60417	2|2
52	2003\2004	2.81081	2.77083	3.34	4.10345	3.979	3.36792	2|2
53	2003\2004	1.84211	1.86957	1.45205	2.20588	1.753	1.83077	3rd
54	2003\2004	3.18919	2.64444	2.9	3.70968	3.926	3.2511	2|2
55	2003\2004	3.43243	3.31111	3.11765	3.96552	4.404	3.62201	2|1
56	2003\2004	2.37838	2.15556	2.5082	3.25	2.738	2.58051	2|2
57	2003\2004	3.27027	2.11111	2.45614	3.3	3.167	2.82553	2|2
58	2003\2004	4.81081	4.82222	4.93617	4.65517	4.745	4.80488	1st
59	2003\2004	2.89189	3.4	3.07843	3.9	3.979	3.43602	2|2
60	2003\2004	2.71429	2.51111	3.14286	3.48387	3.636	3.11628	2|2
61	2003\2004	3.40541	2.6	2.66071	3.15625	3.883	3.15652	2|2
62	2003\2004	2.97297	2.73333	1.92424	3.1	2.395	2.5	2|2
63	2003\2004	4.24324	4.33333	4.25532	4.55172	4.447	4.3561	2|1
64	2003\2004	2.78378	2.57778	2.86667	2.59375	2.897	2.77273	2|2
65	2003\2004	3.13514	2.71111	2.75	3.7931	3.736	3.18981	2|2
66	2003\2004	3	2.86667	3.4375	4.17241	3.784	3.42381	2|2
67	2003\2004	3.78378	4.17778	4.34043	5	4.574	4.35122	2|1
68	2003\2004	2.71053	1.65957	1.22581	1.83333	1.955	1.94295	3rd
69	2003\2004	3.7027	3.46667	3.28	4.41379	4.085	3.73558	2|1
70	2003\2004	3.08108	3.75556	3.87234	4.44828	4.234	3.86829	2|1
71	2003\2004	2.43243	2.79167	2.625	2.96552	3.322	2.85153	2|2
72	2003\2004	3.27027	2.97778	2.87755	3.66667	3	3.10268	2|2
73	2003\2004	2.45946	1.93478	2.28571	3.06452	2.195	2.29119	3rd
74	2003\2004	2.59459	2.6875	3	3.6	2.767	2.88745	2|2
75	2003\2004	3.18919	2.93478	3.04	3.3	3.471	3.18224	2|2
76	2003\2004	3.27027	3.15556	2.39286	3.33333	2.852	2.93013	2|2
77	2003\2004	3.7027	3.28889	3.72917	4.32258	4.288	3.85446	2|1
78	2003\2004	3.10811	2.68889	2.7069	3.51724	3.558	3.07692	2|2
79	2003\2004	3.78378	4.17778	4.17021	4.37931	4.043	4.10244	2|1
80	2003\2004	3.54054	3.52174	3.77083	4.44828	4.34	3.89855	2|1
81	2003\2004	3	3.33333	3.18	3.89655	3.49	3.35238	2|2
82	2003\2004	3.37838	3.2	2.79245	3.10345	2.98	3.06512	2|2
83	2003\2004	3.27027	3.37778	3.46	4	3.18	3.41706	2|2
84	2003\2004	3.94595	3.51111	3.16327	4.31034	4.468	3.83575	2|1
85	2003\2004	4.7027	4.64444	4.625	4.82759	4.702	4.68932	1st
86	2003\2004	3.32432	3.44186	2.66071	4.06897	3.588	3.33796	2|2
87	2003\2004	3.45946	3.06667	3.01852	3.6	3.608	3.32258	2|2
88	2003\2004	4.10811	4.04444	4.3617	4.65517	4.809	4.39024	2|1
89	2003\2004	3.48649	4.08889	4.2766	4.17241	4.681	4.17073	2|1
90	2003\2004	2.65789	1.93333	1.73846	1.68421	2.207	2.0418	3rd
91	2003\2004	4.37838	4.68889	3.30189	4.2069	4.638	4.20853	2|1
92	2003\2004	3.91892	3.6	2.7234	3.73333	3	3.33019	2|2
93	2003\2004	3.13514	2.97778	3.82	4.13793	4.702	3.75962	2|1
94	2003\2004	3.24324	3.02222	3.05556	3.73333	3.625	3.30374	2|2
95	2003\2004	2.43243	1.97872	1.94915	3.0625	2.639	2.38372	3rd
96	2003\2004	4.43243	4.53488	3.96154	4.7931	4.468	4.39423	2|1
97	2003\2004	3.16216	3.02128	3.26923	3.90625	4.184	3.4977	2|1
98	2003\2004	3.2973	3.55814	3.5102	3.82143	3.827	3.60287	2|1
99	2003\2004	4.37838	4.26667	3.95745	4.65517	4.447	4.3122	2|1
100	2003\2004	3.2973	2.88889	2.48	3.31034	3.097	2.97758	2|2
101	2007\2008	3.31915	3.03571	2.81633	3.48276	2.702	3.08584	2|2
102	2007\2008	4.55319	4.59184	4.74468	4.72414	4.795	4.67593	1st
103	2007\2008	2.89362	2.67241	3.25532	3.90625	3.8	3.32895	2|2
104	2007\2008	3.6383	3.0566	2.56863	3.7931	3.192	3.27434	2|2
105	2007\2008	3.06383	2.27586	2.0678	2.3871	2.733	2.50741	2|2
106	2007\2008	4.02128	3.59184	3.91489	3.7931	3.442	3.84404	2|1
107	2007\2008	3.68085	3.08163	3.4898	3.75862	3.531	3.56422	2|1
108	2007\2008	3.48936	2.4	2.7377	3.3871	3.56	3.10656	2|2
109	2007\2008	4.57447	3.94118	4.31915	4.2069	4.02	4.34259	2|1
110	2007\2008	3.85106	3.77551	3.83673	4.03448	3.551	3.87615	2|1
111	2007\2008	3.87234	3.30612	3.73469	4.10345	3.714	3.79817	2|1
112	2007\2008	3.34043	2.82759	3.40816	3.44828	4.019	3.39149	2|2
113	2007\2008	2.74468	2.72131	3.06383	3.51613	4.043	3.16379	2|2
114	2007\2008	3.57447	3.10204	3.4	3.75862	3.551	3.52968	2|1
115	2007\2008	3.97872	3.75472	3.87234	4.27586	3.714	3.97222	2|1
116	2007\2008	4.29787	3.84615	3.87671	4.13793	4.5	4.11927	2|1
117	2007\2008	4.25532	3.77551	4.2449	4.31034	4.102	4.2156	2|1
118	2007\2008	3.51064	3.27778	3.76596	4.55172	4.204	3.87783	2|1
119	2007\2008	3.2766	2.69355	3.27083	3.62069	3.429	3.26522	2|2
120	2007\2008	3.57447	3	2.50847	2.46875	3.066	2.96471	2|2
121	2007\2008	4.06383	3.29412	3.87234	4.10345	3.755	3.87156	2|1
122	2007\2008	3.42553	3.16071	3.48936	4	3.51	3.5426	2|1
123	2007\2008	3.29787	2.61818	3.2069	3.96667	3.804	3.39	2|2
124	2007\2008	3.31915	2.24194	2.84615	3.55172	3.5	3.06809	2|2
125	2007\2008	2.80851	2.47541	2.55172	2.5625	2.495	2.60755	2|2
126	2007\2008	3.51064	2.75926	2.45763	2.6875	2.922	2.85938	2|2
127	2007\2008	3.51064	2.24194	3	3.5	3.14	3.07203	2|2
128	2007\2008	4.44681	3.50943	3.68085	4.27586	3.816	4.03211	2|1
129	2007\2008	4.10638	3.05556	3.7234	3.86207	3.653	3.72851	2|1
130	2007\2008	3.68085	3.15094	2.24074	2.51613	2.972	2.96443	2|2
131	2007\2008	4.04255	3.65306	3.55319	3.58621	3.568	3.68981	2|1
132	2007\2008	4.34043	3.53061	3.44681	4.37931	4	3.99083	2|1
133	2007\2008	3.55319	3.34615	3.82979	4.13793	3.592	3.73059	2|1
134	2007\2008	4.55319	4.14286	4.61702	4.55172	4.224	4.50463	1st
135	2007\2008	3.40426	3.05769	3.78723	3.43333	2.811	3.29956	2|2
136	2007\2008	2.31915	2.20588	2.4	2.25	3.108	2.48897	3rd
137	2007\2008	2.85106	2.56452	2.68421	2.48276	3.421	2.82937	2|2
138	2007\2008	4.06383	3.78431	4.10638	4.31034	4.041	4.12844	2|1
139	2007\2008	4.55319	3.52941	3.51064	3.1	3.25	3.69027	2|1
140	2007\2008	3.29787	2.43548	3.36735	3.65517	3.096	3.15385	2|2
141	2007\2008	4.51064	4.45098	4.7234	4.82759	4.204	4.61927	1st
142	2007\2008	4.10638	3.12963	3.70213	4.31034	3.358	3.72889	2|1
143	2007\2008	3.46809	3.29412	3.38298	3.13793	4.468	3.57919	2|1
144	2007\2008	3.38298	2.16667	1.82759	2.67442	3.056	2.56716	2|2
145	2007\2008	3.46809	2.89655	3.03846	3.58621	3.878	3.40435	2|2
146	2007\2008	3.51064	2.84615	3.57143	3.67742	3.696	3.43111	2|2
147	2007\2008	3.25532	2.7037	3.15094	3.96552	3.776	3.37445	2|2
148	2007\2008	4.59574	4.02041	4.53191	3.75862	4.383	4.2968	2|1
149	2007\2008	3.74468	3.03636	2.96491	4	4	3.55172	2|1
150	2007\2008	3.7234	2.66129	3.09259	3.125	4.449	3.38115	2|2
151	2007\2008	3.46809	2.61667	2.42373	2.6875	3.273	2.90438	2|2
152	2008\2009	3.2	3.17544	2.07692	2.36667	2.508	2.65	2|2
153	2008\2009	4.28889	3.2549	2.83019	3.80769	3.702	3.52252	2|1
154	2008\2009	3.4	3.05455	2.38889	2.46667	3.224	2.92704	2|2
155	2008\2009	4.8	4.55102	4.38298	4.26923	4.447	4.50935	1st
156	2008\2009	4	3.22807	3.74468	3.68966	3.957	3.70089	2|1
157	2008\2009	3.42222	3.35294	3.31915	3.72414	3.818	3.50463	2|1
158	2008\2009	4.62222	4.10204	4.23404	4.55172	4.295	4.34112	2|1
159	2008\2009	4.2	3.48148	3.61702	4.41379	4.636	4.0137	2|1
160	2008\2009	4.62222	4.59184	4.70213	4.82759	4.864	4.71028	1st
161	2008\2009	4.15556	2.86792	2.52727	2.7	2.483	2.91358	2|2
162	2008\2009	3.48889	3.17647	2.92	3.13793	3.63	3.27149	2|2
163	2008\2009	3.86667	2.39344	2.42105	3.25806	2.981	2.90283	2|2
164	2008\2009	2.75556	2.4717	1.77586	2.51613	2.594	2.4	3rd
165	2008\2009	3.73333	3.18966	3.35294	3.73077	3.66	3.49339	2|2
166	2008\2009	3.48889	2.59322	2.59259	3.4	3.275	3.00837	2|2
167	2008\2009	3.8	3.01818	3.34	4.06897	4.159	3.60987	2|1
168	2008\2009	3.91111	3.15094	3.10204	3.16129	4.217	3.51339	2|1
169	2008\2009	3.68889	2.46552	1.89231	2.875	3	2.69721	2|2
170	2008\2009	3.8	3.03774	3.61702	3.68966	3.913	3.58636	2|1
171	2008\2009	3.93333	2.80392	1.80702	2.56757	3.143	2.82114	2|2
172	2008\2009	3.86667	3.29091	3.40426	4.11538	4.404	3.76818	2|1
173	2008\2009	4.06667	3.5102	3.24	3.96552	3.932	3.70968	2|1
174	2008\2009	4.28889	3.29412	2.82692	3.58065	3.477	3.46188	2|2
175	2008\2009	4.06667	2.40678	3.01852	3.3	3.182	3.13362	2|2
176	2008\2009	3.33333	3.44444	3.68085	4.06897	4.386	3.74429	2|1
177	2008\2009	3.48889	2.88889	3.4898	3.38462	2.851	3.19457	2|2
178	2008\2009	4.42222	3.95918	4	4.13793	4.818	4.26636	2|1
179	2008\2009	3.48889	3.06122	2.42857	2.37931	3.481	3.00429	2|2
180	2008\2009	3.2	2.2623	1.60656	2.94595	3.522	2.67528	2|2
181	2008\2009	4.13333	2.50943	2.28571	2.14706	2.443	2.69685	2|2
182	2008\2009	3.97778	2.66102	1.73913	1.51429	1.952	2.30479	3rd
183	2008\2009	4.42222	4.16327	3.93617	4.44828	4.295	4.23364	2|1
184	2008\2009	4.44444	4.10204	3.59574	3.86207	4.545	4.1215	2|1
185	2008\2009	3.33333	2.56863	2.01562	2.2973	3.094	2.636	2|2
186	2008\2009	3.95556	3.46939	3.61702	4.03448	3.841	3.75701	2|1
187	2008\2009	3.42222	2.72131	3.07273	3.27586	3.333	3.12605	2|2
188	2008\2009	4.95556	4.87755	4.80851	4.93103	4.886	4.88785	1st
189	2008\2009	4.35556	3.14286	3.47917	3.96667	4.045	3.76852	2|1
190	2008\2009	4.15556	3.2037	2.45098	3.10345	3.51	3.32159	2|2
191	2008\2009	4.77778	4.4898	4.44681	4.62069	4.682	4.59813	1st
192	2008\2009	3.8	3.16667	3.02	3.53846	3.857	3.45536	2|2
193	2008\2009	4.24444	3.22449	3	3.5	3.62	3.50901	2|1
194	2008\2009	4.13333	3.34615	2.96078	3.10345	4.13	3.54709	2|1
195	2008\2009	3.42222	2.24138	1.64286	2.22222	1.865	2.16558	3rd
196	2008\2009	4.26667	3.40816	3.36735	4.07692	3.83	3.75	2|1
197	2008\2009	4.53333	3.98039	4.3617	3.37931	4.045	4.11111	2|1
198	2008\2009	4	3.53846	3.7234	3.89655	4.159	3.84793	2|1
199	2008\2009	3.93333	2.72727	2.29231	3.60714	2.646	2.9031	2|2
200	2008\2009	4.06667	4.12245	4.68085	4.89655	4.682	4.45327	2|1
201	2008\2009	4.13333	3.29412	2.91489	2.71875	3.226	3.28509	2|2
202	2008\2009	4.35556	3.59184	3.57447	3.51724	3.674	3.75463	2|1
203	2008\2009	4.4	4.10204	3.31373	3.7931	4.25	3.96789	2|1
204	2008\2009	2.55556	2.21311	1.62319	1.83784	1.925	1.99672	3rd
205	2008\2009	4.02222	2.96364	1.97872	3.45946	3.236	3.10879	2|2
206	2008\2009	3.97778	2.93878	2.97143	2.74545	3.436	3.292	2|2
207	2008\2009	4.77778	4.16327	4.10638	3.51724	4.44	4.25455	2|1
208	2008\2009	4.48889	2.51282	3.53191	3.41935	4.12	3.80631	2|1
209	2008\2009	4.42222	4.30612	4.46809	4.75862	4.886	4.54673	1st
210	2006\2007	4.02174	3.88235	2.93878	3.48276	3.13	3.50909	2|1
211	2006\2007	3.8913	3.52941	3.32075	3.15152	3.932	3.64126	2|1
212	2006\2007	3.52174	3.32075	3.95652	3.89655	3.818	3.69124	2|1
213	2006\2007	3.28261	2.43636	2.2	2.79412	3.228	2.79447	2|2
214	2006\2007	2.34783	2.30769	2.42623	3.08824	3.529	2.75299	2|2
215	2006\2007	3.47826	1.71698	1.62338	3.03226	1.842	2.11838	3rd
216	2006\2007	3.59574	2.36207	1.87037	2.06452	3.015	2.84231	2|2
217	2006\2007	3.52174	3.2549	2.97826	3.75862	3.348	3.35484	2|2
218	2006\2007	4.65217	4.40816	4.5	4.51724	4.364	4.50704	1st
219	2006\2007	3.56522	2.47541	1.89706	2.80645	2.846	2.6446	2|2
220	2006\2007	4.36957	4.20408	4.5	4.03125	4.341	4.38498	2|1
221	2006\2007	3.56522	2.18333	1.82812	2	2.069	2.27331	3rd
222	2006\2007	3.86957	3.375	2.76	3.5	3.34	3.34529	2|2
223	2006\2007	4.69565	4.4898	4.97826	4.375	4.75	4.76056	1st
224	2006\2007	3.54348	3.42857	3.02083	3.25	3.404	3.3945	2|2
225	2006\2007	3.26087	3.24528	3.27083	3.6875	3.977	3.52511	2|1
226	2006\2007	3.6087	3.5102	2.91667	3.55882	3.826	3.53881	2|1
227	2006\2007	4.08696	3.95918	4.06522	3.84375	4.295	4.13615	2|1
228	2009\2010	3.8	2.90566	3.84	3.63333	4	3.62115	2|1
229	2009\2010	3.53333	2.67241	3.29787	3.33333	3.796	3.29694	2|2
230	2009\2010	4.08889	3.18367	4.08163	3.41379	3.66	3.7027	2|1
231	2009\2010	3.84444	3.35294	3.93617	3.75862	4.426	3.86301	2|1
232	2009\2010	3.8	3.07273	3.72917	3.89655	4.468	3.75893	2|1
233	2009\2010	3.75556	2.48276	3.74468	2.72414	3.78	3.30568	2|2
234	2009\2010	3.2	2.61404	3.35417	3.2	3.549	3.19214	2|2
235	2009\2010	3.75556	2.59649	2.87755	3.56667	3.167	3.13191	2|2
236	2009\2010	4.55556	3.46939	4.16	3.65517	4.277	4.04545	2|1
237	2009\2010	4.42222	3.65385	4.53191	4.44828	4.723	4.33182	2|1
238	2009\2010	4.46667	3.36735	3.57447	2.93103	3.235	3.6129	2|1
239	2009\2010	3.73333	3.16667	4.17021	4.37931	4.702	3.97748	2|1
240	2009\2010	4.37778	4	4.51064	3.48276	4.34	4.19355	2|1
241	2009\2010	3.2	2.63158	3.47917	3.33333	3.702	3.23789	2|2
242	2009\2010	4.24444	3.4898	4.38298	4.03448	4.532	4.13825	2|1
243	2009\2010	3.02222	2.14815	3.02	3.35484	4	3.10879	2|2
244	2009\2010	4.48889	4	4.59574	4.51724	4.851	4.48387	2|1
245	2009\2010	3.77778	3.28571	3.85714	3.55172	4.021	3.70776	2|1
246	2009\2010	4.11111	3.48077	4.61702	4.62069	4.702	4.26364	2|1
247	2009\2010	3.51111	2.36207	3.625	3.33333	4.082	3.34335	2|2
248	2009\2010	3.91111	3.46939	3.89362	3.72414	3.857	3.77169	2|1
249	2009\2010	4.53333	3.80392	4.7234	4.82759	4.979	4.53881	1st
250	2009\2010	3.53333	2.63793	3.85106	3.58621	4.167	3.51101	2|1
251	2009\2010	4.6	4.28571	4.65957	4.82759	4.809	4.61751	1st
252	2009\2010	4.73333	4.08163	4.87234	4.44828	4.809	4.59447	1st
253	2009\2010	3.84444	3.31481	4.30612	4.06897	4.489	3.98214	2|1
254	2009\2010	4.02222	3.46939	4.31915	4.31034	4.553	4.11521	2|1
255	2009\2010	4.55556	3.69388	4.44681	4.58621	4.723	4.37788	2|1
256	2009\2010	3.91111	3.19643	4.10638	3.62069	3.766	3.70536	2|1
257	2009\2010	3.22222	3.03636	3.83333	3.96774	4	3.57456	2|1
258	2009\2010	3.02222	2.63158	3.06122	3.82759	3.62	3.16522	2|2
259	2009\2010	3.95556	3.2963	3.85106	4.06897	3.94	3.78667	2|1
260	2009\2010	3.24444	2.61667	4.22449	3.75862	4.426	3.59565	2|1
261	2009\2010	4.66667	4.34694	4.7234	4.75862	4.894	4.6682	1st
262	2009\2010	3.91111	3.22642	3.85106	3.34483	4	3.67873	2|1
263	2009\2010	4.06667	3.45098	4.29787	4.03448	4.404	4.0411	2|1
264	2009\2010	4.31111	4.08163	4.59574	4.55172	4.979	4.4977	1st
265	2009\2010	4.55556	4.08163	4.61702	4.17241	4.809	4.46544	2|1
266	2009\2010	4	2.98276	4.10638	3.58621	4.447	3.80088	2|1
267	2009\2010	3.84444	2.92593	4.31915	3.03448	3.736	3.66071	2|1
268	2009\2010	2.6	2.67241	3.16667	3.58065	3.83	3.14043	2|2
269	2009\2010	4.17778	4.16327	4.78723	4.65517	4.915	4.52995	1st
270	2009\2010	3.2	2.45	3.38	3.65517	3.902	3.25532	2|2
271	2009\2010	3.95556	3.17647	4.34043	4.2069	4.638	4.03653	2|1
272	2009\2010	4.06667	3.05882	3.76596	3.58621	4.021	3.69406	2|1
273	2009\2010	3.64444	2.71667	3.75	3.41935	3.885	3.45339	2|2
274	2004\2005	4.15909	3.95652	4.61224	4.44828	4.477	4.32547	2|1
275	2004\2005	4.5	4.3913	4.18367	3.68966	3.864	4.16038	2|1
276	2004\2005	3.86364	3.12245	3.28571	2.87097	3.08	3.26009	2|2
277	2004\2005	3.63636	3.56522	3.97959	4.48276	4.341	3.96226	2|1
278	2004\2005	4.88636	4.58696	4.79592	4.82759	4.591	4.73113	1st
279	2004\2005	4.09091	4.13043	4.55102	4.62069	4.545	4.37264	2|1
280	2004\2005	2.56818	2.45455	2.26415	3.12821	2.641	2.58431	2|2
281	2004\2005	4.13636	3.80851	3.83673	4	4.25	4	2|1
282	2004\2005	3.81818	4.32609	4.42857	4.55172	4.795	4.37264	2|1
283	2004\2005	4.04545	4.32609	4	4.06897	4.545	4.20283	2|1
284	2004\2005	2.79545	1.55128	1.16364	2.5625	2.368	2.04854	3rd
285	2004\2005	3.97727	4.21739	4.32653	4.75862	4	4.2217	2|1
286	2004\2005	4.06818	3.14	2.63265	3.16216	3.863	3.37229	2|2
287	2004\2005	2.38636	3.32075	2.50943	2.81818	2.908	2.80695	2|2
288	2004\2005	4.90909	4.80435	4.89796	4.75862	4.841	4.84906	1st
289	2004\2005	3.31818	3.7234	3.28571	3.83333	3.933	3.6	2|1
290	2004\2005	2.86667	1.53425	1.08772	1.66667	1.845	1.80059	3rd
291	2004\2005	4.27273	4.48936	4.08163	4.31034	4.273	4.28169	2|1
292	2004\2005	3	2.58182	2.73469	3.25714	3.408	2.96983	2|2
293	2004\2005	2.79545	3.32692	3.07843	2.78049	3.327	3.08017	2|2
294	2004\2005	3.25	3.37255	3.79592	4.13793	3.75	3.62212	2|1
295	2004\2005	4	3.89583	3.38776	3.09375	3.2	3.53363	2|1
296	2004\2005	2.5	2.47541	2.53846	2.60714	2.982	2.62593	2|2
297	2004\2005	3.43182	3.58333	3.8	3.35484	3.5	3.55251	2|1
298	2004\2005	4.18182	3.80435	3.36735	4.13793	3.82	3.83028	2|1
299	2004\2005	2.95455	2.2623	1.70588	1.85507	2.471	2.22373	3rd
300	2004\2005	4.02273	4.1087	4.55102	4.72414	4.659	4.39151	2|1
301	2004\2005	3.22727	2.33333	2.12903	3.51724	3.2	2.76285	2|2
302	2004\2005	2.93182	3.12	3.05172	3.43333	3.783	3.24123	2|2
303	2005\2006	3.54348	4.1	2.18333	2.27273	3.2	3.07874	2|2
304	2005\2006	2.76087	2.83333	1.77907	2.90323	2.783	2.49466	3rd
305	2005\2006	4.08889	4.2	4.17021	3.55172	4.304	4.10599	2|1
306	2005\2006	2.82143	2.16	3.01587	2.83871	2.893	2.75486	2|2
307	2005\2006	2.88889	2.03922	1.84127	2.2	2.73	2.3705	3rd
308	2005\2006	4.33333	4.22	3.72	4.10345	4.705	4.21101	2|1
309	2005\2006	3.11111	3.48	3.14894	2.62069	3.255	3.17257	2|2
310	2005\2006	4.15556	4.52	4.06383	4.13793	4.364	4.26047	2|1
311	2005\2006	4.53333	4.78	4.31915	4.55172	4.568	4.55349	1st
312	2005\2006	4.13333	4.1	3.4898	3.62069	3.413	3.76256	2|1
313	2005\2006	4.33333	4.24	3.42553	3.06897	3.64	3.79638	2|1
314	2005\2006	3.3617	4.3	4.08511	3.82759	4.136	3.95392	2|1
315	2005\2006	3.31915	3.8	3.91489	3.72414	3.891	3.73059	2|1
316	2005\2006	2.7551	2.45161	1.77083	2.23529	2.887	2.44485	3rd
317	2005\2006	3.17778	3.44	2.97872	3	3.604	3.27232	2|2
318	2005\2006	2.49091	3.39216	3.75	3.55172	3.977	3.38326	2|2
319	2005\2006	2.61224	1.62295	1.57576	3.19355	2.558	2.20775	3rd
320	2005\2006	3.11111	3.23077	2	2.25	2.525	2.63462	2|2
321	2005\2006	2.95745	2.60784	1.95312	2.58065	2.829	2.57818	2|2
322	2005\2006	4.31111	4.54	4.44681	4.41379	4.886	4.52558	1st
323	2005\2006	3.34091	3.08163	2.35065	3.27586	3.137	3.25	2|2
324	2005\2006	4.55556	4.72	4.72917	4.44828	4.75	4.65741	1st
325	2005\2006	3.22222	2.98	3.35714	3.31034	3.609	3.29204	2|2
326	2005\2006	3.28889	3.38	2.97917	3.32258	4.261	3.45	2|2
327	2005\2006	3.48936	3.94	3.17308	3.13793	4.298	3.64	2|1
328	2005\2006	3.97778	2.7	2.49206	3.51613	4.12	3.2887	2|2
329	2005\2006	3.46667	3.36	3.04255	3.31034	2.913	3.21198	2|2
330	2005\2006	3.73333	4.04	3.80851	3.51724	3.886	3.82326	2|1
331	2005\2006	3.02	2.48	1.83636	2.35294	2.895	2.56364	2|2
332	2005\2006	3.06122	3.35294	3.45833	3.03448	4.327	3.4823	2|2
333	2005\2006	3.06383	2.96	3.65306	3.86207	3.653	3.40179	2|2
334	2005\2006	4.46667	4.38	4.59574	4.48276	4.727	4.53023	1st
335	2005\2006	4.4	4.54	4.65957	4.55172	4.614	4.55349	1st
336	2005\2006	3.6	3.5	3.46154	3.75862	4.432	3.73182	2|1
337	2002\2003	3.69048	3.0625	3.31746	3.3125	3.857	3.48444	2|2
338	2002\2003	4.13636	3.6875	4	3.51852	4.093	3.9447	2|1
339	2002\2003	3.08696	3.1875	3.58333	4.03704	4.389	3.6758	2|1
340	2002\2003	3.54762	2.1875	2.78261	2.73585	3.22	2.92549	2|2
341	2002\2003	2	1.92	2.15	2.21739	2.985	2.31618	3rd
342	2002\2003	1.92	2.21875	2.71831	2.74074	3.831	2.76151	2|2
343	2002\2003	3.90909	3.25	3.51667	3.51852	4.463	3.79263	2|1
344	2002\2003	3.34884	2.21875	2.20213	3.4	3.672	2.88593	2|2
345	2002\2003	3.35714	3.40625	3.69231	4.25926	4.167	3.77273	2|1
346	2002\2003	4.30952	4.25	4.58333	4.22222	4.519	4.4186	2|1
347	2002\2003	3.57143	2.96875	3.51613	4.14815	3.963	3.63594	2|1
348	2002\2003	3.2381	3.53125	3.10345	3.7037	4.074	3.51643	2|1
349	2002\2003	2.41667	2.15625	2.73684	3.92593	3.614	2.9375	2|2

## Sheet: Mechanical Engineering
Sample	Year of Entry	First Year GPA	Second Year GPA	Third Year GPA	Fourth Year GPA	Fifth Year GPA	Final CGPA	Class of Degree
1	2007\2008	3.97872	2.92157	3	4.27586	4.231	3.61905	2|1
2	2007\2008	2.97872	2.93103	2.52941	3.77419	2.982	2.97521	2|2
3	2007\2008	4.23404	3.73469	3.67391	4.16129	4.184	3.98649	2|1
4	2007\2008	3.68085	3.0566	2.78571	3.87097	3.017	3.24793	2|2
5	2007\2008	3.24444	3.24528	3.30435	3.51515	4.3	3.52863	2|1
6	2007\2008	3.3617	2.44615	2.72727	4.19355	3.531	3.14286	2|2
7	2007\2008	3.97872	2.72727	2.94118	3.96774	3.125	3.27083	2|2
8	2007\2008	4	3.4898	2.5	3.58621	3.723	3.42035	2|2
9	2007\2008	4.08511	3.64706	3.12963	4	3.787	3.73778	2|1
10	2007\2008	3.77778	2.66071	1.8	1.96774	3.128	2.76812	2|2
11	2007\2008	4.02128	3.69388	4.1	4.27586	4.191	4.03604	2|1
12	2007\2008	3.08511	2.62069	2.12	3.35484	3.109	2.84677	2|2
13	2007\2008	3.74468	2.5	2.03448	3.6129	3.075	2.89069	2|2
14	2007\2008	3.42553	3.23636	2.92727	3.65517	3.491	3.3112	2|2
15	2007\2008	4.80851	4.36735	4.4375	4.51724	4.489	4.52273	1st
16	2007\2008	2.97872	2.96552	2.58621	3.45161	3.224	2.99177	2|2
17	2007\2008	3.87234	2.86275	1.80357	3.12903	2.364	2.72308	2|2
18	2007\2008	3.57447	3.59184	3.3913	3.86207	3.936	3.65596	2|1
19	2007\2008	4.87234	4.2449	4.1087	4.24138	4.021	4.30275	2|1
20	2007\2008	3.14894	2.92982	2	3.90323	3.263	2.952	2|2
21	2007\2008	4.59574	4.61224	4.43478	4.89655	4.388	4.60092	1st
22	2007\2008	3.87234	2.88889	2.76786	3.87097	3.308	3.27083	2|2
23	2007\2008	4.14894	3.63265	3.5098	4.12903	3.925	3.89474	2|1
24	2007\2008	4.70213	3.97959	4.6087	4.7931	4.66	4.52294	1st
25	2007\2008	3.34043	2.90741	2.4375	3.58065	3.82	3.21577	2|2
26	2007\2008	3.42553	2.08772	1.75	3.51613	2.676	2.57034	2|2
27	2007\2008	3.75556	2.22414	1.58929	1.94118	3.173	2.57836	2|2
28	2007\2008	3.85106	3.29412	3.08696	3.68966	2.958	3.34842	2|2
29	2007\2008	2.93333	2.69355	2.36957	2.6	3.644	2.89069	2|2
30	2007\2008	4.80851	4.30612	4.2449	4.75862	4.596	4.52036	1st
31	2007\2008	3.28889	2.18182	2.41379	2.30556	3.172	2.65779	2|2
32	2007\2008	4	3.61538	3.67391	4.55172	4.319	3.9819	2|1
33	2007\2008	4.12766	3.85714	3.52174	3.7931	3.633	3.78636	2|1
34	2007\2008	3.65957	4.05556	3.63043	3.93548	4.319	3.92444	2|1
35	2007\2008	3.10638	2.47541	1.4	2.6129	2.39	2.34164	3rd
36	2007\2008	3.23404	2.5625	2.74545	3.22581	3.433	3.00778	2|2
37	2007\2008	4.17021	4.34694	4.36957	4.55172	4.298	4.33028	2|1
38	2007\2008	4.40426	3.5102	3.35417	4.03448	3.809	3.8	2|1
39	2007\2008	3.89362	3.43137	2.3913	3.66667	3.269	3.31441	2|2
40	2007\2008	3.68889	2.06452	2.68519	2.70968	3.492	2.90909	2|2
41	2007\2008	4.42553	4.22449	4.26087	4.82759	4.66	4.44954	2|1
42	2007\2008	3.80851	2.65	2.92	3.93548	2.904	3.18067	2|2
43	2007\2008	3.22222	2.18333	1.74138	2.42424	2.167	2.27517	3rd
44	2007\2008	4.57447	4.61224	4.52174	4.55172	4.574	4.56881	1st
45	2007\2008	4.12766	2.57627	2.76087	3.45161	2.661	3.06584	2|2
46	2007\2008	3.21277	3.68627	3.66667	4.37931	4.58	3.87111	2|1
47	2007\2008	4.48936	3.55102	4.08333	4.03448	3.462	3.95495	2|1
48	2007\2008	3.06667	2.29412	2.28	3.30303	2.413	2.58303	2|2
49	2007\2008	3.31915	3	2.53571	3.58621	2.885	3	2|2
50	2007\2008	4.2766	3.7551	3.6087	3.82759	3.957	3.88991	2|1
51	2007\2008	4.68085	4.44898	4.06522	4.17241	4.128	4.31193	2|1
52	2007\2008	2.46667	2.19403	2.12727	2.5	3.661	2.61217	2|2
53	2007\2008	3.97872	3.44	3.45652	4.27586	3.787	3.76147	2|1
54	2007\2008	3.7234	2.48333	2.87879	2.75472	2.733	2.93952	2|2
55	2007\2008	4.24444	3.71429	2.25	2.12903	1.966	2.66333	2|2
56	2008\2009	4.68889	4.2449	4.3913	4.58065	4.894	4.55505	1st
57	2008\2009	4.06667	2.70175	2.71154	2.76667	3.709	3.20084	2|2
58	2008\2009	3.93333	3.34694	3.6875	4	4.082	3.79279	2|1
59	2008\2009	4.66667	3.82353	3.36957	3.64516	4.191	3.95455	2|1
60	2008\2009	4.62222	4.10204	4	4.3871	4.723	4.36239	2|1
61	2008\2009	3.26667	3.36842	2.8	3.29032	4.163	3.37131	2|2
62	2008\2009	4.11111	2.88679	2.5082	2.90323	3.633	3.17573	2|2
63	2008\2009	4.75556	4.65306	4.21739	4.54839	4.745	4.58716	1st
64	2008\2009	3.91111	2.69811	2.41818	2.6129	3.717	3.08017	2|2
65	2008\2009	3.24444	2.46296	1.84483	1.97059	2.568	2.4636	2|2
66	2008\2009	4.28889	3.97959	4.21739	4	4.34	4.17431	2|1
67	2008\2009	2.71111	2.37705	2.48077	2.45714	2.824	2.60755	2|2
68	2008\2009	3.68889	3.10909	2.85714	3.06452	4.043	3.34188	2|2
69	2008\2009	4	3.91837	3.43478	3.70968	4.298	3.88532	2|1
70	2008\2009	4.24444	2.28814	1.55963	3.31429	3.762	3.34914	2|2
71	2008\2009	4.22222	3.2549	3.63043	3.45161	4.404	3.80455	2|1
72	2008\2009	4.08889	3.89796	3	3.15152	3.755	3.60811	2|1
73	2008\2009	4.64444	4.71429	4.5	4.51613	4.83	4.65138	1st
74	2008\2009	3.8	3.10909	3.04	3.12903	4.404	3.51931	2|1
75	2008\2009	4.66667	4.12245	4.45652	3.80645	4.34	4.30734	2|1
76	2008\2009	4.68889	3.33333	3.68	4.22581	4.511	4.05357	2|1
77	2008\2009	4.02222	3.41176	3.375	3.90323	3.851	3.68919	2|1
78	2008\2009	4.82222	4.57143	4.5	4.48387	4.915	4.66972	1st
79	2008\2009	3.62222	2.98113	1.96774	2.51351	3.727	2.94048	2|2
80	2008\2009	3.93333	3.42857	4.06522	4.22581	4.766	4.06881	2|1
81	2008\2009	3.95556	2.98039	3.04167	3.70968	4.149	3.54054	2|1
82	2008\2009	4.17778	3.15094	2.95652	3.03226	3.87	3.46725	2|2
83	2008\2009	4.33333	3.26415	3.95652	3.77419	4.489	3.95495	2|1
84	2008\2009	4.13333	3.21429	2.63636	3.31429	4.078	3.45041	2|2
85	2008\2009	4.11111	2.96078	2.95652	2.77419	2.944	3.15859	2|2
86	2008\2009	3.82222	2.74074	2.17778	2.07143	3.122	2.92917	2|2
87	2008\2009	3.84444	3.2037	2.84	3.09091	3.824	3.3691	2|2
88	2008\2009	4.26667	3.44898	2.81132	3.45161	3.941	3.57205	2|1
89	2008\2009	4.24444	3.05882	2.33871	3.26667	3.696	3.26639	2|2
90	2008\2009	4.37778	3.17647	3.875	3.09677	4.038	3.7489	2|1
91	2008\2009	4.13333	2.55932	1.81818	2.22581	2.641	2.62366	2|2
92	2008\2009	4.55556	3.13725	3.13043	2.96774	4.094	3.61947	2|1
93	2008\2009	4.37778	3.70588	3.54902	3.77419	4.34	3.94667	2|1
94	2008\2009	4.31111	3.31034	3.14583	3.03226	3.882	3.55794	2|1
95	2008\2009	3	2.05882	3.3125	4.19355	4.298	3.29412	2|2
96	2008\2009	3.86667	2.71429	2.01754	1.97143	2.31	2.5348	2|2
97	2008\2009	3.91111	3.11765	2.55738	2.30303	3.172	3.02823	2|2
98	2006\2007	4.44681	4.59615	4.02083	4.3	4.373	4.37445	2|1
99	2006\2007	2.8	2.33871	2.4375	2.15625	2.587	2.48201	3rd
100	2006\2007	3.26667	3.41071	2.61111	3.53333	4.02	3.35897	2|2
101	2006\2007	4.62222	4.65385	4.95652	4.96667	4.979	4.84475	1st
102	2006\2007	3.17778	2.36364	1.74286	3.06667	3.254	2.64945	2|2
103	2006\2007	4.68889	4.86538	4.97826	4.86667	4.894	4.88128	1st
104	2006\2007	4.51111	3.90385	4.43478	4.26667	4.333	4.3	2|1
105	2006\2007	4.31111	4.15385	4	4.5	4.043	4.19635	2|1
106	2009\2010	3.84444	2.77778	2.13043	3.09677	3.469	3.07917	2|2
107	2009\2010	4.33333	3.79592	3.6087	4.03226	4.531	4.06364	2|1
108	2009\2010	4.86667	4.73469	4.67391	4.68966	4.98	4.79817	1st
109	2009\2010	4.51111	2.79592	3.3	3.45161	4.315	3.68996	2|1
110	2009\2010	3.64444	2.82143	2.80435	3.76667	4.408	3.45133	2|2
111	2009\2010	4.53333	3.67308	3.78261	4.27586	4.538	4.14732	2|1
112	2009\2010	4.28889	3.77551	4.02174	4.2069	4	4.04128	2|1
113	2009\2010	4.2	3.16327	2.5	3.74194	4.093	3.53778	2|1
114	2009\2010	4.42222	3.69388	3.02174	3.96774	3.98	3.80543	2|1
115	2009\2010	4.02222	2.73684	2.8125	3.58065	4.13	3.42979	2|2
116	2009\2010	3.51111	3.46939	3.13043	3.82759	4.367	3.65596	2|1
117	2009\2010	4.57778	4	3.91304	4.03448	4.592	4.23853	2|1
118	2009\2010	4.55556	4	3.26087	3.75862	3.959	3.91743	2|1
119	2009\2010	4.48889	3.89796	4.08696	4.55172	4.388	4.25688	2|1
120	2009\2010	3.88889	2.70175	2.69565	3.64516	3.84	3.31004	2|2
121	2009\2010	4.73333	4.08163	3.52083	3.75862	3.959	4.02273	2|1
122	2009\2010	4.26667	3.59184	3.02174	3.25806	3.804	3.61261	2|1
123	2009\2010	4.11111	2.92308	2.83333	3.70968	4.421	3.60515	2|1
124	2009\2010	3.64444	3.34615	3.1087	3.6129	4.115	3.5708	2|1
125	2009\2010	2.91111	2.11111	2.42	3.80645	2.951	2.75519	2|2
126	2009\2010	4.26667	2.77586	2.66667	3.35484	4.25	3.44444	2|2
127	2009\2010	3.62222	3.09091	2.8913	3.48387	4.18	3.44934	2|2
128	2009\2010	3.88889	3.28846	4.13043	4.55172	4.735	4.0724	2|1
129	2009\2010	4.68889	4.26531	4.34783	4.75862	4.816	4.55963	1st
130	2009\2010	3.91111	3.28571	3.54348	3.90323	4	3.70044	2|1
131	2009\2010	4.8	4.55102	4.3913	4.55172	4.857	4.63761	1st
132	2009\2010	4.28889	3.91837	3.52174	4	4.061	3.95413	2|1
133	2009\2010	3.82222	2.98214	2.63043	3.74194	3.878	3.37445	2|2
134	2009\2010	4.31111	3.65306	3.78261	3.93103	4.551	4.05505	2|1
135	2009\2010	4.26667	3.97959	3.08889	3.68966	4.094	3.84615	2|1
136	2009\2010	3.84444	2.7963	2.52083	3.58065	4.13	3.35776	2|2
137	2009\2010	4	3.46939	2.54348	3.29032	3.556	3.38222	2|2
138	2009\2010	4.75556	3.87755	3.58333	4.24138	4.122	4.09545	2|1
139	2009\2010	3.82222	3.09259	3.65217	3.96552	4.265	3.72646	2|1
140	2009\2010	4.11111	3.55102	4	4.34483	3.918	3.94954	2|1
141	2009\2010	4.28889	3.93878	3.76087	4.2069	4.449	4.12385	2|1
142	2009\2010	3.55556	3.79592	4.18182	4.24138	3.961	3.92202	2|1
143	2009\2010	4.75556	4.12245	4.08696	4.48276	4.816	4.44954	2|1
144	2009\2010	4.6	4.18367	3.58696	4.06897	4.5	4.20362	2|1
145	2004\2005	2.28889	2.22034	2.01515	1.92308	1.732	1.99346	3rd
146	2004\2005	2.22727	2.27419	2.15686	2.81818	2.244	2.30147	3rd
147	2004\2005	2.20455	2.59649	2.38462	2.88462	2.322	2.44118	3rd
148	2004\2005	3.77273	3.6875	3.43478	4	3.353	3.60563	2|1
149	2004\2005	4.68182	4.54348	4.33333	4.5	4.064	4.41148	2|1
150	2004\2005	3.35714	3.9	4.62	4.54167	4.383	4.14085	2|1
151	2004\2005	3.68182	4.27083	4.57143	4.625	4.426	4.29245	2|1
152	2005\2006	2.9	2.36	1.86667	2.33333	1.98	2.31295	3rd
153	2005\2006	3.6	2.8	1.83607	2	3.035	2.7406	2|2
154	2005\2006	3.57778	3.16	1.4375	2.48485	2.652	2.69004	2|2
155	2005\2006	2.79592	2.2	1.75806	2.66	3.607	2.64453	2|2
156	2005\2006	2.95349	2.14	1.78125	1.24638	2.267	2.01899	3rd
157	2005\2006	4.04444	4.54	4.16	4.15789	3.769	4.12442	2|1
158	2005\2006	2.2037	2.41667	2.20968	2.6875	2.754	2.45221	3rd
159	2005\2006	4.27907	4.18	2.83333	2.625	2.296	3.14567	2|2
160	2005\2006	3.19565	2.36	2.56452	3.12903	3.722	2.93496	2|2
161	2005\2006	3.73333	3.66	2.23333	2.9	3.333	3.14407	2|2
162	2005\2006	4.17778	4.3	3.60417	3.6	4.136	3.99078	2|1
163	2005\2006	4.28889	4.09615	4.375	4.26667	4.273	4.25571	2|1
164	2005\2006	4	3.76	1.6875	2.70968	2.602	2.94163	2|2
165	2005\2006	3.08889	1.54667	1.63158	3.51613	2.818	2.52874	2|2
166	2005\2006	3.53333	3.54	3.31373	3.8	4.318	3.67727	2|1

## Sheet: Petroleum Engineering
Sample	Year of Entry	First Year GPA	Second Year GPA	Third Year GPA	Fourth Year GPA	Fifth Year GPA	Final CGPA	Class of Degree
1	2007\2008	3.125	2.30508	2.26667	3.22581	2.833	2.72161	2|2
2	2007\2008	4.11364	3.02222	3.19118	4.14815	3.797	3.62857	2|1
3	2007\2008	4.21277	3.96078	4.5	4.55556	4.327	4.33796	2|1
4	2007\2008	3.74468	3.41509	3.7381	4.51852	3.846	3.83486	2|1
5	2007\2008	4.46809	4.09434	4.11905	3.96296	3.81	4.14286	2|1
6	2007\2008	2.35714	2.78431	2.6	2.86667	2.94	2.70683	2|2
7	2007\2008	3.85106	3.03636	2.64706	2.88889	2.516	2.99585	2|2
8	2007\2008	4.34043	3.81818	4.2381	4.33333	4.163	4.15	2|1
9	2007\2008	3.70213	2.29032	3.42222	3.55172	2.387	2.97934	2|2
10	2007\2008	3.48936	2.58182	2.78723	3	2.521	2.89344	2|2
11	2007\2008	3.80851	2.72414	2.28571	2.41379	2.138	2.6367	2|2
12	2007\2008	3.23404	3	3.19565	2.5	3.232	3.19048	2|2
13	2007\2008	3.38298	2.38889	2.54386	3.44828	2.727	2.85774	2|2
14	2007\2008	3.57447	2.94643	3.04082	3.77778	4.061	3.48	2|2
15	2007\2008	3.46809	2.10938	2.73913	3.29032	2.591	2.77689	2|2
16	2007\2008	2.97872	2.26154	2.9375	3	3.092	2.85317	2|2
17	2007\2008	4.44681	4.27451	4.57143	4.66667	4.385	4.50463	1st
18	2007\2008	3.76596	2.62264	3.34	4	4.017	3.58261	2|1
19	2007\2008	2.95745	2.01961	1.91837	3	2.716	2.50579	2|2
20	2007\2008	3.59574	2.12727	3.30769	3.63333	3.197	3.14876	2|2
21	2007\2008	3.46809	3.07273	3.71111	4.44444	3.712	3.64126	2|1
22	2007\2008	4.04255	2.56061	2.91667	4	2.964	3.20833	2|2
23	2007\2008	3.82979	3.23529	3.33333	2.63333	3.417	3.38767	2|2
24	2007\2008	4.10638	3.45283	3.61364	4.18519	3.731	3.82727	2|1
25	2007\2008	3.82979	3.125	3.4359	4.06667	3.561	3.60177	2|1
26	2007\2008	4.34043	3.72549	4.52381	3.81481	4.096	4.16667	2|1
27	2007\2008	4.85106	4.4902	4.47619	4.74074	4.51	4.60185	1st
28	2007\2008	4.12766	3.34545	3.27907	3.03448	3.228	3.42424	2|2
29	2007\2008	3.2766	2.57627	2.66667	3.64516	3.2	3.06356	2|2
30	2007\2008	3.3617	2.14062	1.92593	2.90323	2.256	2.42701	2|2
31	2007\2008	3.7234	2.39394	2.93478	3.83871	3.833	3.29461	2|2
32	2007\2008	3.80851	3.03279	3.30952	3.48148	3.016	3.36638	2|2
33	2007\2008	2.55319	2.25	2.3125	2.2963	2.797	2.50192	2|2
34	2007\2008	3.84444	2.94737	2.47059	3.78571	3.939	3.33043	2|2
35	2007\2008	3.59574	1.9403	2.12963	2.90323	2.5	2.58238	2|2
36	2007\2008	2.89362	1.69231	2.10448	2.36667	2.75	2.42143	3rd
37	2007\2008	3.04255	2.23438	2.63043	2.93548	2.761	2.71032	2|2
38	2007\2008	4.51064	4.47059	4.54762	4.74074	4.615	4.625	1st
39	2007\2008	4.08511	3.64912	2.90698	2.96667	4	3.59483	2|1
40	2007\2008	4.59574	4.09804	3.66667	4.51852	3.982	4.20091	2|1
41	2007\2008	4.48936	3.62264	4.11905	4.37037	4.408	4.17431	2|1
42	2007\2008	3.87234	2.64516	3.35714	3.40741	3.175	3.27311	2|2
43	2007\2008	3.42553	2.57353	2.89362	3.85185	3.636	3.21992	2|2
44	2007\2008	3.76596	2.68627	2.24074	3.58065	2.829	2.94071	2|2
45	2007\2008	4.02128	3.33962	3.88095	4.14815	3.808	3.84862	2|1
46	2007\2008	4.10638	2.89831	2.64	3.7037	2.817	3.1875	2|2
47	2007\2008	4.19149	3.33333	3.69048	3.96296	4.137	3.85321	2|1
48	2007\2008	3.85106	3.44444	2.95238	4.03704	3.673	3.61261	2|1
49	2007\2008	4.23404	3.4717	3.28571	4.18519	3.712	3.79358	2|1
50	2007\2008	3.17021	2.59091	2.16667	2.22581	2.494	2.6139	2|2
51	2007\2008	3.53191	3.35294	2.82353	3.48148	3.538	3.37333	2|2
52	2007\2008	4.78723	4.39216	3.92857	4.14815	4.735	4.43519	2|1
53	2007\2008	4.25532	4.33333	4	4.66667	4.558	4.40741	2|1
54	2007\2008	3.19149	3	2.7551	2.93333	2.746	2.95021	2|2
55	2007\2008	3.3617	2.89474	2.1875	2.78571	2.594	2.7541	2|2
56	2007\2008	3.17021	2.63333	3	2.8	3.133	3.02532	2|2
57	2007\2008	4.14894	3.03448	3.14286	3.37037	3.491	3.47788	2|2
58	2007\2008	3.3617	1.72727	2.5	2.51163	3.185	2.66031	2|2
59	2007\2008	2.93617	2.16981	2.75	2.45161	2.678	2.59839	2|2
60	2007\2008	3.55319	2.91667	3.33333	3.74194	3.018	3.2931	2|2
61	2007\2008	3.6383	3.33962	4.19048	4.33333	3.808	3.84862	2|1
62	2007\2008	3.7234	3.27451	3.90909	4.37037	3.865	3.8211	2|1
63	2007\2008	3.80851	2.98182	2.85417	3.33333	3.218	3.21983	2|2
64	2008\2009	4.62222	4.15686	4.41026	4.67857	4.776	4.51415	1st
65	2008\2009	2.82222	1.96491	1.92857	2.51429	3.157	2.4943	2|2
66	2008\2009	4.55556	3.94118	4.12821	4.64286	4.776	4.39151	2|1
67	2008\2009	4.68889	4.41176	4.82051	4.89286	4.878	4.71698	1st
68	2008\2009	4.4	3.58824	3.33333	3.42857	3.673	3.71226	2|1
69	2008\2009	4.48889	4.30189	4.41026	4.82143	4.898	4.56542	1st
70	2008\2009	4.37778	2.59016	2.8913	2.96429	3.077	3.15086	2|2
71	2008\2009	4.08889	3.03774	2.73171	3.59375	4.082	3.50909	2|1
72	2008\2009	4.31111	4.43396	4.53846	4.82143	4.694	4.53738	1st
73	2008\2009	3.97778	2.74545	2.2963	2.78788	3.018	2.94215	2|2
74	2008\2009	4.48889	3.36364	2.46341	3.39286	3.346	3.42534	2|2
75	2008\2009	3.84444	2.84211	3.56098	4.10714	3.843	3.56757	2|1
76	2008\2009	4.22222	2.7	3.45652	4.14286	3.735	3.55263	2|1
77	2008\2009	4.33333	3.07018	2.10345	2.83871	3.2	3.07317	2|2
78	2008\2009	3.48889	2.28814	2.03704	2.45161	3.123	2.66667	2|2
79	2008\2009	4.64444	4.43396	4.66667	4.78571	4.571	4.59813	1st
80	2008\2009	4	2.86792	2.34043	3.39286	3.5	3.19824	2|2
81	2008\2009	3.86667	3.32727	3.12821	3.60714	4.02	3.59722	2|1
82	2008\2009	4.31111	3.4902	3.88372	4.57143	4.592	4.12963	2|1
83	2008\2009	4.37778	3.33333	3.53846	3.75	3.878	3.77358	2|1
84	2008\2009	3.82222	2.39344	2.0678	2.54839	3.213	2.7821	2|2
85	2008\2009	4.22222	3.76364	3.92308	4.21429	3.735	3.93981	2|1
86	2008\2009	3.64444	3.6	3.74359	4.67857	4.865	4.07306	2|1
87	2008\2009	4.02222	3.68627	3.51282	3.60714	3.816	3.74528	2|1
88	2008\2009	4.02222	3.77358	3.4359	4.39286	4.143	3.92991	2|1
89	2008\2009	3.77778	2.53571	2.11628	2.60714	3.017	2.83117	2|2
90	2008\2009	4.35556	3.56863	2.89744	3.12903	3.491	3.52915	2|1
91	2008\2009	4.6	3.82353	3.25641	3.21429	3.769	3.7907	2|1
92	2008\2009	4.28889	3.58824	3.09756	3.5	3.51	3.61215	2|1
93	2008\2009	3.35556	2.29825	2.5283	3.25	3.431	2.91453	2|2
94	2008\2009	4.93333	4.70588	4.71795	4.82143	4.837	4.80189	1st
95	2008\2009	4.26667	3.27451	3.58974	3.71429	4.551	3.89623	2|1
96	2008\2009	4.77778	4.03922	3.79487	3.92857	4.288	4.19535	2|1
97	2008\2009	4.04444	2.45902	2.27083	2.67857	2.842	2.83682	2|2
98	2008\2009	4.22222	3.5283	3.74359	3.89286	4.082	3.88785	2|1
99	2008\2009	4.44444	4	3.69231	4.53571	4.449	4.21226	2|1
100	2008\2009	4.4	2.63934	1.86364	1.45455	3.052	2.76384	2|2
101	2008\2009	3.66667	2.41667	2	3.73529	3.429	3	2|2
102	2008\2009	4.75556	4.35294	4.30769	4.85714	4.367	4.5	1st
103	2008\2009	3.35556	2.94828	3.16667	2.96667	3.157	3.12069	2|2
104	2008\2009	4.15556	3.77358	3.48718	4.07143	3.898	3.86916	2|1
105	2008\2009	4.71111	4.35294	4.4359	5	4.898	4.65566	1st
106	2008\2009	3.77778	2.4918	1.7377	2.83871	3.206	2.75096	2|2
107	2008\2009	4.17778	3.35849	3.46154	4.17857	4.02	3.80841	2|1
108	2008\2009	4.13333	3.50909	3.17949	4.10714	3.694	3.69907	2|1
109	2006\2007	4.12766	3.72549	3.69767	3.92593	4.023	3.91469	2|1
110	2006\2007	3.57447	3	3.5122	2.89286	3.316	3.29075	2|2
111	2006\2007	4.44681	4.35294	3.44186	3.74074	4.295	4.11848	2|1
112	2006\2007	3.87234	3.50909	3.21277	2.85185	3.189	3.38596	2|2
113	2006\2007	4.89362	4.45098	4.5122	4.88889	4.543	4.65877	1st
114	2006\2007	3.53191	3.85185	4.27273	3.85185	4.568	4.03256	2|1
115	2006\2007	3.85106	3.54545	2.80488	3.3	3.56	3.45946	2|2
116	2006\2007	3.87234	3.7451	3.85366	3.2963	3.702	3.74528	2|1
117	2006\2007	3.48936	3.29412	3.28889	3.59259	3.2	3.3653	2|2
118	2006\2007	4.2766	3.08772	3.74419	3.59259	3.06	3.53363	2|1
119	2006\2007	4.17021	3.79245	4.11628	3.96296	4.114	4.04695	2|1
120	2006\2007	2.89362	2.22414	2.95745	3.10714	2.443	2.648	2|2
121	2009\2010	4.17778	3.16667	3.72727	3.17857	4	3.67713	2|1
122	2009\2010	3.77778	2.87931	3.68182	3.32143	4.259	3.58952	2|1
123	2009\2010	4.48889	3.77358	4	3.17857	3.837	3.90411	2|1
124	2009\2010	3.75556	2.38333	2.58333	2.89286	3.207	2.94142	2|2
125	2009\2010	4.73333	4.45098	4.5	4.10714	4.882	4.57604	1st
126	2009\2010	2.82222	3.03509	2.73913	2.6129	3.386	2.9661	2|2
127	2009\2010	4.42222	3.98039	3.5	3.32143	3.98	3.8894	2|1
128	2009\2010	4.35556	3.43396	4.06818	3.64286	4.51	4.02262	2|1
129	2009\2010	3.8	3.14545	3.04545	2.83871	3.418	3.27826	2|2
130	2009\2010	4.42222	2.88679	3.46667	3.10714	3.804	3.55405	2|1
131	2009\2010	4.2	3.17647	3.54348	3.17857	3.918	3.63014	2|1
132	2009\2010	4.35556	3.57407	4.06818	3.53571	3.592	3.83182	2|1
133	2009\2010	3.26667	2.86275	3	3.10714	3.673	3.2	2|2
134	2009\2010	3.77778	2.93103	3.22727	3.28571	3.714	3.375	2|2
135	2009\2010	3.37778	2.96078	2.86	2.875	3.365	3.11203	2|2
136	2009\2010	4.37778	3.78431	3.70455	3.85714	4.265	4.00922	2|1
137	2009\2010	3.26667	2.48333	2.83333	3.09677	3.755	3.06751	2|2
138	2009\2010	4	3.22414	3.41304	3.25	4.216	3.64035	2|1
139	2009\2010	4.15556	3.58824	3.88636	2.82143	4.259	3.82883	2|1
140	2009\2010	4.46667	3.17647	3.88636	3.21429	3.784	3.73059	2|1
141	2009\2010	4.46667	3.67925	3.54545	3.45161	4.265	3.90991	2|1
142	2009\2010	3.77778	3.01818	2.97727	2.93548	3.592	3.27679	2|2
143	2009\2010	4.77778	4.5098	4.65909	4.85714	4.878	4.7235	1st
144	2009\2010	4.51111	3.80392	4.11364	3.5	4.333	4.09589	2|1
145	2009\2010	4.4	3.90566	3.97727	3.60714	4.019	4.00901	2|1
146	2009\2010	4.71111	4.27451	4.29545	3.89286	4.571	4.3871	2|1
147	2009\2010	3.15556	3.2037	2.97917	2.90625	3.091	3.0812	2|2
148	2009\2010	4.31111	3.70588	3.72727	3.60714	3.549	3.78539	2|1
149	2009\2010	3.51111	2.47059	2.24	3.45161	3.537	3.03279	2|2
150	2009\2010	3.64444	2.98039	3.1087	2.64516	3.5	3.21333	2|2
151	2009\2010	3.77778	3.10714	3.22727	3.13793	3.75	3.43111	2|2
152	2009\2010	4.22222	2.93333	2.47727	2.42857	3.492	3.18182	2|2
153	2009\2010	4.46667	4	4.11364	3.53571	4.667	4.21461	2|1
154	2009\2010	4.15556	3.03636	3.88636	4	4.245	3.83111	2|1
155	2009\2010	4.82222	3.98039	3.47727	3.03571	3.32	3.77982	2|1
156	2009\2010	4.46667	2.67241	3.67391	3.60714	4.315	3.71861	2|1
157	2009\2010	4	3.5	3.56818	4.28571	4.163	3.86364	2|1
158	2009\2010	4.68889	4.21569	4.04545	3.92857	4.327	4.26728	2|1
159	2009\2010	4.17778	2.91071	3.72727	2.57143	3.727	3.47368	2|2
160	2009\2010	4.22222	2.91228	3.42222	3.53846	4.314	3.66964	2|1
161	2009\2010	4.4	3.86275	3.95455	4.07143	4.265	4.1106	2|1
162	2009\2010	4.33333	3.67925	4.08696	3.46429	4.192	3.98661	2|1
163	2009\2010	3.82222	3.10714	3.13636	3.46429	3.816	3.45946	2|2
164	2009\2010	4.37778	3.77778	4.40909	3.64286	3.944	4.04444	2|1
165	2009\2010	3.91111	3.13793	3.59091	2.92857	4.231	3.60352	2|1
166	2009\2010	3.51111	2.75	2.80435	2.87097	3.574	3.11017	2|2
167	2009\2010	3.75556	3.43396	3.38636	3.64516	4.02	3.64865	2|1
168	2009\2010	3.82222	3.07547	3.71739	3.35714	3.792	3.56	2|1
169	2009\2010	3.62222	3.07143	3.31111	2.57143	3.727	3.32314	2|2
170	2009\2010	3.77778	2.61667	2.9375	3.09677	3.7	3.20085	2|2
171	2004\2005	4.06818	4.34783	4.06383	4	4.745	4.28218	2|1
172	2004\2005	2.28889	1.8254	1.17857	1.64407	2.127	2.06774	3rd
173	2004\2005	2.75	2.91837	3.06383	3.4	4.364	3.27451	2|2
174	2004\2005	2.45455	1.21918	2.58696	2.14634	3.029	2.24818	3rd
175	2004\2005	3.59091	2.17241	3.64583	3.7	3.532	3.2212	2|2
176	2004\2005	2.54545	2.48333	3.04	4.04545	4.268	3.19397	2|2
177	2004\2005	4.11364	4.36957	4.19149	4.05556	3.864	4.13065	2|1
178	2004\2005	3.81818	3.43478	3.14894	4.04545	4.673	3.80769	2|1
179	2004\2005	2.95455	2.73585	3.48936	3.88889	4.085	3.35407	2|2
180	2004\2005	3.93182	3.88679	4.34043	4.27778	4.545	4.17476	2|1
181	2004\2005	4.31818	3.84783	4.08511	4	4.659	4.20101	2|1
182	2004\2005	3.54545	3.71739	3.80851	3.61111	3.841	3.71859	2|1
183	2005\2006	2.86667	2.48077	2.33333	3.04762	2.932	2.67932	2|2
184	2005\2006	2.86	3.02	2.54386	3.56522	3.412	3.00866	2|2
185	2005\2006	1.92754	2.84746	3.13208	3.55556	3.091	3.04367	2|2
186	2005\2006	1.6383	2.48333	2.57447	3.18519	3.145	2.63158	2|2
187	2005\2006	3.11111	3.72	3.08696	3.66667	3.795	3.45631	2|2
188	2005\2006	3.42553	3.44	3.25532	3.08	3.354	3.33641	2|2
189	2005\2006	2.01786	1.62903	2.25	2.7	2.435	2.16263	3rd
190	2005\2006	2.27536	3.46154	2.90909	3.51724	3.816	3.42727	2|2
191	2005\2006	3.25	3.66	2.54167	2.85714	3.294	3.16055	2|2
192	2005\2006	4.55556	4.96	4.76087	4.71429	4.955	4.80097	1st
193	2005\2006	3.46667	4.38	3.63043	4.21739	4.182	3.95673	2|1
194	2005\2006	4.15556	4.28	4.27083	4.42857	4.386	4.28846	2|1
195	2005\2006	3.93333	4.1	3.16667	3.38095	4.391	3.84286	2|1
